# Supplementary material for: A systematic review and meta-analysis of the diagnostic accuracy after preimplantation genetic testing for aneuploidy
Source: PLoS One. 2025 May 14;20(5):e0321859. doi: 10.1371/journal.pone.0321859 (PMC12077728; doi:10.1371/journal.pone.0321859)
Supplement: S7 File — (ZIP) [file pone.0321859.s016.zip]

Archive with 2 entries (2 files):
- Complete Citation list.xlsx
- Included studies.xlsx
