# Supplementary material for: A systematic review and meta-analysis of the diagnostic accuracy after preimplantation genetic testing for aneuploidy
Source: PLoS One. 2025 May 14;20(5):e0321859. doi: 10.1371/journal.pone.0321859 (PMC12077728; doi:10.1371/journal.pone.0321859)
Supplement: S7 File — (ZIP) [file pone.0321859.s016.zip › Complete Citation list.xlsx]

## Sheet: Sheet1
	Title	Authors	Abstract	Published Year	Published Month	Journal	Volume	Issue	Pages	DOI	Ref
1	Committee Opinion No. 406: Prenatal testing after IVF with preimplantation genetic testing for aneuploidy	Zwingerman, R.; Langlois, S.	Objective: To review the approach to prenatal genetic screening and diagnosis for chromosomal abnormalities in pregnancies conceived through in vitro fertilization and following preimplantation genetic testing for aneuploidy. Intended Users: General practitioners, family physicians, obstetricians, midwives, nurses, maternal-fetal medicine specialists, fertility specialists, genetic counsellors, g…	2020		Journal of Obstetrics and Gynaecology Canada				http://dx.doi.org/10.1016/j.jogc.2019.11.069
2	A cost-effectiveness analysis of preimplantation genetic screening with in vitro fertilization in Ontario, Canada	Zwingerman, R.; Isaranuwatchai, W.; Shapiro, H.; Okun, N.	Study question: What is the cost-effectiveness of preimplantation genetic screening (PGS) with IVF compared to IVF alone in terms of additional live births? Summary answer: PGS becomes increasingly cost-effective as both the age of the woman and the number of available blastocysts increases. What is known already: Many embryo transfers fail to result in an ongoing pregnancy because the embryos ar…	2017		Human Reproduction	32	Supplement 1
3	Reanalysis of failed vitrified euploid blastocyst transfer cycles using next-generation sequencing	Zozula, S.; Schiewe, M. C.; Blazek, J.; Anderson, R. E.; Harutunian, A.; Large, M.	OBJECTIVE: In 2014, our VFET/PGS cycles produced cumulative implantation and ongoing pregnancy rates of 82% and 78%, respectively. We strive to gain insight as to why some women do not succeed using euploid embryos. The aim of this study was to determine whether Next-Generation Sequencing (NGS) of euploid blastocysts (BL) offers greater sensitivity in aneuploidy detection than array Comparative G…	2015		Fertility and Sterility	104	3 SUPPL. 1	e279
4	Development and validation of concurrent preimplantation genetic diagnosis for single gene disorders and comprehensive chromosomal aneuploidy screening without whole genome amplification	Zimmerman, Rebekah S.; Jalas, Chaim; Tao, Xin; Fedick, Anastasia M.; Kim, Julia G.; Pepe, Russell J.; Northrop, Lesley E.; Jr.Scott, Richard T.; Treff, Nathan R.; Scott, Richard T., Jr.	Objective: To develop a novel and robust protocol for multifactorial preimplantation genetic testing of trophectoderm biopsies using quantitative polymerase chain reaction (qPCR).Design: Prospective and blinded.Setting: Not applicable.Patient(s): Couples indicated for preimplantation genetic diagnosis (PGD).Intervention(s): None.Main Outcome Measure(s): Allele dropout (ADO) and failed amplificati…	2016		Fertility & Sterility	105	2	286-294	10.1016/j.fertnstert.2015.10.003
5	Chromosomal defects (CD) of IVF-obtained embryos correlate with DNA fragmentation index (DFI) and aneuploidies in sperm of low-fertile male patients	Zhylkova, I.; Feskov, O.; Fedota, O.	OBJECTIVE: Literature shows that 60% of IVF-obtained blastocysts have aneuploidies (AD), leading to a low pregnancy rate. Assuming potential use in embryo selection, our study analyzes links between embryo CD (AD, mosaicism) and sperm CD (AD, DFI), a relationship that has been previously suggested in the literature yet not closely examined. DESIGN: 2 clinical studies of 45 couples with male facto…	2017		Fertility and Sterility	108	3 Supplement 1	e136
6	Next-generation molecular diagnosis: single-cell sequencing from bench to bedside	Zhu, W.; Zhang, X. Y.; Marjani, S. L.; Zhang, J.; Zhang, W.; Wu, S.; Pan, X.	Single-cell sequencing (SCS) is a fast-growing, exciting field in genomic medicine. It enables the high-resolution study of cellular heterogeneity, and reveals the molecular basis of complicated systems, which facilitates the identification of new biomarkers for diagnosis and for targeting therapies. It also directly promotes the next generation of genomic medicine because of its ultra-high resol…	2017		Cellular and Molecular Life Sciences	74	5	869-880	http://dx.doi.org/10.1007/s00018-016-2368-x
7	Validation of various embryo morphokinetic models for assessing aneuploidy risk in day 3 and day 5/6 PGS biopsies	Zhan, Q.; Zaninovic, N.; Tabora-Sierra, E.; Ye, Z.; Clarke, R.; Malmsten, J.; Rosenwaks, Z.	Study question: To validate our own and other previously published predictive models of embryo ploidy in day 3 and day 5/6 PGS biopsies. Summary answer: Our aneuploidy risk model, which integrated three early kinetic parameters and maternal age, demonstrates higher sensitivity and specificity for embryo ploidy assessment compared to previously published models. What is known already: An aneuploid…	2014		Human Reproduction	29	SUPPL. 1		http://dx.doi.org/10.1093/humrep/29.Supplement_1.1
8	Detection of multinucleated trophectoderm cells by time-lapse microscopy: Implications for PGT-A biopsy results	Zhan, Q.; Rosenwaks, Z.; Zaninovic, N.	Study question: Is the nuclear status of trophectoderm (TE) cells uniform? If multinuclear TE (MNT) cells are used for PGT-A analysis, will they impact the aneuploid results? Summary answer: MNT cells can be identified in human blastocysts. Biopsy and analysis of these cells using current PGT-A techniques may yield invalid results. What is known already: Detection of triploidy and polyploidy usin…	2018		Human Reproduction	33	Supplement 1		http://dx.doi.org/10.1093/humrep/33.Supplement_1.1
9	Proof-of-principle rapid noninvasive prenatal diagnosis of autosomal recessive founder mutations	Zeevi, David A.; Altarescu, Gheona; Weinberg-Shukron, Ariella; Zahdeh, Fouad; Dinur, Tama; Chicco, Gaya; Herskovitz, Yair; Renbaum, Paul; Elstein, Deborah; Levy-Lahad, Ephrat; Rolfs, Arndt; Zimran, Ari	Background: Noninvasive prenatal testing can be used to accurately detect chromosomal aneuploidies in circulating fetal DNA; however, the necessity of parental haplotype construction is a primary drawback to noninvasive prenatal diagnosis (NIPD) of monogenic disease. Family-specific haplotype assembly is essential for accurate diagnosis of minuscule amounts of circulating cell-free fetal DNA; how…	2015		Journal of Clinical Investigation	125	10	3757-3765	10.1172/JCI79322
10	Assessment of embryo morphology and developmental dynamics by time-lapse microscopy: is there a relation to implantation and ploidy?	Zaninovic, Nikica; Irani, Mohamad; Meseguer, Marcos	Time-lapse microscopy (TLM) is an exciting novel technology with great potential for enhancing embryo selection in the embryology laboratory. This non-invasive objective assessment of embryos has provided a new tool for predicting embryo development and implantation potential. TLM detects several morphological phenomena that are often missed with static observations using conventional incubators,…	2017		Fertility and Sterility	108	5	722-729	https://dx.doi.org/10.1016/j.fertnstert.2017.10.002
11	[Application of real-time fluorescence quantitative PCR accompanied with comparison of Delta CT for diagnosis of Down's syndrome from a single cell]	Yu, Rong; Chen, Han-ping; Yan, Xiao-fang	OBJECTIVE: To evaluate the use of real-time fluorescence quantitative PCR (FQ-PCR) accompanied with comparison of Delta CT as a method for diagnosis of Down's syndrome from a single cell., METHODS: Single lymphocyte was isolated from the peripheral or umbilical cord blood samples of 22 clinically diagnosed Down's syndrome patients or fetus and 40 normal controls by micromanipulation techniques. P…	2007		Zhonghua yi xue yi chuan xue za zhi = Zhonghua yixue yichuanxue zazhi = Chinese journal of medical genetics	24	2	200-2
12	Massively parallel sequencing for chromosomal abnormality testing in trophectoderm cells of human blastocysts	Yin, X.; Tan, K.; Vajta, G.; Jiang, H.; Tan, Y.; Chen, F.; Chen, S.; Zhang, C.; Pan, X.; Gong, X.; Li, X.; Lin, C.; Gao, Y.; Liang, Y.; Yi, X.; Mu, F.; Zhao, L.; Peng, H.; Xiong, B.; Zhang, S.; Cheng, D.; Lu, G.; Zhang, X.; Lin, G.; Wang, W.	Preimplantation genetic diagnosis and screening are widely accepted for chromosomal abnormality identification to avoid transferring embryos with genetic defects. Massively parallel sequencing (MPS) is a rapidly developing approach for genome analysis with increasing application in clinical practice. The purpose of this study was to use MPS for identification of aneuploidies and unbalanced chromo…	2013		Biology of Reproduction	88	3	69	http://dx.doi.org/10.1095/biolreprod.112.106211
13	A prospective study of non-invasive preimplantation genetic testing for aneuploidies (NiPGT-A) using next-generation sequencing (NGS) on spent culture media (SCM)	Yeung, Q. S. Y.; Zhang, Y. X.; Chung, J. P. W.; Lui, W. T.; Kwok, Y. K. Y.; Gui, B.; Kong, G. W. S.; Cao, Y.; Li, T. C.; Choy, K. W.	Purpose: This study was to evaluate if spent culture media (SCM) of embryos could be used as a non-invasive tool to achieve aneuploidy screening. Ploidy calls, as well as concordance rates between PGT-A results from trophectoderm (TE) and SCM, were compared. Clinical outcomes of single euploid transfers were also evaluated. Method(s): The study was conducted from March 2017 to June 2018 in a univ…	2019		Journal of Assisted Reproduction and Genetics	36	8	1609-1621	http://dx.doi.org/10.1007/s10815-019-01517-7
14	Validation of first trimester screening for trisomy 21 in Singapore with reference to performance of nasal bone	Yeo, George Seow Heong; Lai, Fon-Min; Wei, Xing; Lata, Padma; Tan, Doreen Tsai Hia; Yong, Min Hwee; Tan, Edward Teck Hoo; Kwek, Kenneth Yung Chiang	Introduction: The aim of this study is to describe the performance of first trimester screening (FTS) for trisomy 21 using maternal age, serum biochemistry and fetal nuchal translucency (NT) in a single center and to evaluate the effect of nasal bone on screening performance. Material and Methods: In 12,585 singleton pregnancies, the NT and nasal bone were examined. The majority of these mothers …	2012		Fetal Diagnosis & Therapy	32	3	166-170	10.1159/000338656
15	Does morphokinetic assessment predict blastocyst ploidy status?	Yarali, I.; Mumusoglu, S.; Polat, M.; Bozdag, G.; Yarali, H.	Study question: Do time-lapse parameters differ among euploid and aneuploid blastocysts as assessed by trophoectoderm biopsy? Summary answer: Time to blastulation (tB), time to expended blastocyst (tEB) and time to hatching blastocyst (tHB) are significantly delayed among aneuploid embryos compared to euploid embryos. What is known already: There are seven studies evaluating the association of ti…	2016		Human Reproduction	31	Supplement 1		http://dx.doi.org/10.1093/humrep/31.Supplement_1.1
16	Selection of single euploid blastocysts fpr transfer with high resolution next-generation sequencing improves live birth outcome for IVF patients: a prospective randomized study	Yang Z, Kuang Y. Meg Y. Zhang X. Zhang S. Lin J.	Study question:Is selection of single euploid blastocysts for transfer with high resolution NGS (hrNGS) an efficient mean to improve live birth outcome for young IVF patients with good prognosis? Summary answer: NGS has demonstrated an efficient and robust high through put technology for selecting single euploid blastocysts for transfer in patients with good prognosis to reduce multiple pregnanci…	2019		Human reproduction. Conference: 35th annual meeting of the european society of human reproduction and embryology. ESHRE. Vienna, austria	34 Suppl 1
17	Aneuploidy screening of human blastocysts derived from PGS patients using next-generation sequencing	Yang, Z.; Zhang, J.; Liu, X.; Kuang, Y.; Liu, J.	Study question: Does next-generation sequencing (NGS) detect all types of aneuploidies of human blastocysts derived from IVF patients undergoing preimplantation genetic screening (PGS) efficiently? Summary answer: NGS detects all types of aneuploidies of human blastocysts accurately and provides PGS results with a high level of consistency compared with array CGH (aCGH). Moreover, NGS screening i…	2014		Human Reproduction	29	SUPPL. 1		http://dx.doi.org/10.1093/humrep/29.Supplement_1.1
18	Chromosome abnormalities identified in 457 spontaneous abortions and their histopathological findings	Yakut, S.; Toru, H. S.; Cetin, Z.; Ozel, D.; Simsek, M.; Mendilcioglu, I.; L. Uleci G	Objective: About 15% of clinically recognized pregnancies result in spontaneous abortion in the first trimester and the vast majority of these are the result of chromosome abnormalities. Studies of chromosomal constitutions of first trimester spontaneous abortions have revealed that at least 50% of the abortions have an abnormal karyotype. In this study we aimed to report the single centre experi…	2015		Turk Patoloji Dergisi	31	2	111-118	http://dx.doi.org/10.5146/tjpath.2015.01303
19	The latest development in preimplantation genetic diagnosis	Xu, Y. W.; Zhuang, G. L.	Preimplantation genetic diagnosis is the integration of both assisted reproductive technologies and molecular genetic technologies. Since the birth of the first healthy females after PGD in 1990, remarkable advances have been achieved in this field. Most research in PGD is focused on new methods to improve the sensitivity and accuracy of single cell analysis. The principal problems in single cell…	2004		Beijing da xue xue bao. Yi xue ban = Journal of Peking University. Health sciences	36	6	660-663
20	Predictive value of sperm FISH analysis on the outcome of preimplantation genetic diagnosis for pericentric inversion carriers	Xu, F.; Cheng, D.; Yi, D.; Lin, G.; Lu, G.; Tan, Y.	Study question: Does sperm fluorescence in situ hybridization (FISH) analysis for pericentric inversions(PIs) have any predictive value of on the outcome of preimplantation genetic diagnosis (PGD)? Summary answer: Sperm FISH analysis could predict the risk of unbalanced progeny for PI carriers. It is a better choice to perform PGD for high-risk carriers. For those low-risk carriers, natural pregn…	2014		Human Reproduction	29	SUPPL. 1		http://dx.doi.org/10.1093/humrep/29.Supplement_1.1
21	Comparison of blastocyst aneuploid rate among single-step media for human ART	Wun, W. A.; Liu, Z.; Pham, T. V.; Grunert, G. M.; Chauhan, S.; Schenk, L.; Mangal, R.; Kovanci, E.; Dunn, R. D.	OBJECTIVE: With the development of time lapse image incubator system, the demand for single step media has increased. Morbeck et al (2017) reported the composition and performance of currently 4 commercial available single-step media are not the same. These single-step media are Global (GBL; Lifeglobal), G-TL (Vitrolife), CSC (Irvine Scientific) and Sage 1-step (Origio). Campbell et al (2016) rep…	2017		Fertility and Sterility	108	3 Supplement 1	e157
22	Detection of mosaicism using Bayesian model	Woo, I.; Arrach, N.; Rhodes-Long, K.; Paco, C.; Paulson, R.; Chung, K.; Ahmady, A.	BACKGROUND: Chromosomal mosaicism is a relatively common finding in IVF-derived human embryos. Mosaic embryos are characterized by the presence of more than one distinct karyotype within an embryo. Current (Table presented) next generation sequencing platforms do not incorporate mosaic diagnosis, however they are able to detect low levels of mosaicism within an embryo using probability and confid…	2017		Fertility and Sterility	107	3 Supplement 1	e22
23	Genetic diagnosis in the fetus	Wojcik, M. H.; Reimers, R.; Poorvu, T.; Agrawal, P. B.	Many genetic disorders are detectable in the prenatal period, and the capacity to identify them has increased remarkably as molecular genetic testing techniques continue to improve and become incorporated into clinical practice. The indications for prenatal genetic testing vary widely, including follow-up of an anomaly found by routine ultrasound or maternal aneuploidy screening, a family history…	2020		Journal of Perinatology	40	7	997-1006	http://dx.doi.org/10.1038/s41372-020-0627-z
24	Accumulation of high levels of methotrexate polyglutamates in lymphoblasts from children with hyperdiploid (>50 chromosomes) B-lineage acute lymphoblastic leukemia: A Pediatric Oncology Group study	Whitehead, V. M.; Vuchich, M. J.; Lauer, S. J.; Mahoney, D.; Carroll, A. J.; Shuster, J. J.; Esseltine, D. W.; Payment, C.; Look, A. T.; Akabutu, J.; Bowen, T.; Taylor, L. D.; Camitta, B.; Pullen, D. J.	Hyperdiploidy (>50 chromosomes, or a DNA index >1.16) confers a favorable prognosis in B-lineage acute lymphoblastic leukemia of childhood. Children with B-lineage acute lymphoblastic leukemia whose lymphoblasts at diagnosis accumulate high levels of methotrexate (MTX) and MTX polyglutamates (MTXPGs) in vitro experience a better event-free survival than those whose lymphoblasts do not (Blood 76:4…	1992		Blood	80	5	1316-1323
25	Accumulation of high levels of methotrexate polyglutamates in lymphoblasts from children with hyperdiploid (greater than 50 chromosomes) B-lineage acute lymphoblastic leukemia: a Pediatric Oncology Group study	Whitehead, V. M.; Vuchich, M. J.; Lauer, S. J.; Mahoney, D.; Carroll, A. J.; Shuster, J. J.; Esseltine, D. W.; Payment, C.; Look, A. T.; Akabutu, J.	Hyperdiploidy (greater than 50 chromosomes, or a DNA index greater than 1.16) confers a favorable prognosis in B-lineage acute lymphoblastic leukemia of childhood. Children with B-lineage acute lymphoblastic leukemia whose lymphoblasts at diagnosis accumulate high levels of methotrexate (MTX) and MTX polyglutamates (MTXPGs) in vitro experience a better event-free survival than those whose lymphob…	1992		Blood	80	5	1316-23
26	The use of DNA probes in preimplantation and prenatal diagnosis	West, J. D.	DNA probes are now widely used for prenatal diagnosis, but the prospect of preimplantation diagnosis of genetic disorders requires the development of sensitive genetic tests that can be performed on small numbers of cells removed from a preimplantation-stage pre-embryo. The sensitivity of molecular tests can now be increased by specifically amplifying the target DNA with the polymerase chain reac…	1989		Molecular reproduction and development	1	2	138-45
27	Single nucleotide polymorphism (SNP) microarrays (MA) may be valuable in detecting small genomic imbalances and distinguishing balanced from normal embryos for carriers of reciprocal translocations	Werner, M. D.; Campos, J.; Forman, E.; Hong, K.; Treff, N.; Scott, R.	Objective: In most circumstances, a balanced translocation is considered genomically equivalent to normal with clinical abnormalities limited to chromosomally imbalanced gametes. As such, PGD for translocations have focused on detecting imbalances and not with distinguishing balanced from normal. In fact, small insertions or deletions (indels) may occur at or near the chromosomal breakpoints. Rar…	2012		Fertility and Sterility	98	3 SUPPL. 1	S131	http://dx.doi.org/10.1016/j.fertnstert.2012.07.483
28	Next generation sequencing (NGS) vs array CGH (ACGH) for all embryos?	Werlin, L. B.; Emeny-Smith, K.; Martorana, K.; Nass, T.	BACKGROUND: Until recently, aCGH was considered to be the most accurate form of aneuploidy testing in embryos. NGS however, appears to be more accurate in detecting subtle embryo abnormalities such as mosaicism. OBJECTIVE(S): The purpose of this retrospective data review was to assess the accuracy of aneuploidy testing comparing NGS with aCGH in an effort to validate NGS as the primary method for…	2017		Fertility and Sterility	107	3 Supplement 1	e48
29	Mitochondrial DNA quantity as a biomarker for blastocyst implantation potential	Wells, Dagan	Of all the factors currently available for the evaluation of embryonic potential, chromosomal status appears to be the most definitive. The debate around this hotly contested issue does not focus on the question of whether aneuploidy is detrimental to development, but on whether current preimplantation genetic testing for aneuploidy methods are capable of accurately determining whether an embryo …	2017		Fertility and Sterility	108	5	742-747	https://dx.doi.org/10.1016/j.fertnstert.2017.10.007
30	Chromosomal mosaicism detected during preimplantation genetic screening: results of a worldwide Web-based survey	Weissman, Ariel; Shoham, Gon; Shoham, Zeev; Fishel, Simon; Leong, Milton; Yaron, Yuval	Embryonic mosaicism, the presence of more than one distinct cell line within an embryo, has recently become the focus of growing attention and controversy in the context of preimplantation genetic screening (PGS). To evaluate the extent of mosaic aneuploidy in clinical practice and to gain insight on the practices and views regarding this issue, we conducted a survey using a prospective, 20-item …	2017		Fertility and Sterility	107	5	1092-1097	https://dx.doi.org/10.1016/j.fertnstert.2017.02.119
31	Length to width ratio of the ductus venosus in simple screening for fetal congenital heart diseases in the second trimester	Wei-Hsiu, Chiu; Shy-Ming, Lee; Tao-Hsin, Tung; Xiao-Mei, Tang; Ren-Shyan, Liu; Ran-Chou, Chen; Chiu, Wei-Hsiu; Lee, Shy-Ming; Tung, Tao-Hsin; Tang, Xiao-Mei; Liu, Ren-Shyan; Chen, Ran-Chou	Antenatal diagnosis of congenital heart disease (CHD) is still low even though screening was first introduced over 25 years ago. The purpose of our study was to determine the efficacy of a second-trimester prenatal ultrasonographic method of screening for CHD.From September 2012 to September 2013, the length and width of the fetal ductus venosus were measured sonographically in 1006 singleton fet…	2016		Medicine	95	39	2025-01-06	10.1097/MD.0000000000004928
32	The performance of second trimester long bone ratios for Down syndrome screening is influenced by gestational age	Wang, E.; Chen, C.; Glimco, E.; Grobman, W.; Wang, Eileen; Chen, Catherine; Glimco, Elizabeth; Grobman, William	Objective: To determine if gestational age (GA) at the time of ultrasound impacts the positive predictive value of shortened femur and humerus lengths (FL, HL) for trisomy 21 (T21). Methods: Sonograms from 14 to 21 and 6/7 weeks' gestation were collected over a 28 month period. Multiple gestations or fetuses with major structural anomalies were excluded. Biometric data and GA were obtained; the e…	2010		Journal of Maternal-Fetal & Neonatal Medicine	23	7	642-645	10.3109/14767050903287224
33	Day 5 versus day 3 embryo biopsy for preimplantation genetic testing for monogenic/single gene defects	Wang, Alex Y.; Sullivan, Elizabeth A.; Li, Zhuoyang; Farquhar, Cindy	This is a protocol for a Cochrane Review (Intervention). The objectives are as follows:, To assess the benefits and harms of day 5 embryo biopsy, in comparison to day 3 biopsy, in preimplantation genetic testing for monogenic/single gene defects (PGT-M).					12
34	Validation Studies for Single Circulating Trophoblast Genetic Testing as a Form of Noninvasive Prenatal Diagnosis	Vossaert, L.; Wang, Q.; Salman, R.; McCombs, A. K.; Patel, V.; Qu, C.; Mancini, M. A.; Edwards, D. P.; Malovannaya, A.; Liu, P.; Shaw, C. A.; Levy, B.; Wapner, R. J.; Bi, W.; Breman, A. M.; Van den Veyver, I. B.; Beaudet, A. L.	It has long been appreciated that genetic analysis of fetal or trophoblast cells in maternal blood could revolutionize prenatal diagnosis. We implemented a protocol for single circulating trophoblast (SCT) testing using positive selection by magnetic-activated cell sorting and single-cell low-coverage whole-genome sequencing to detect fetal aneuploidies and copy-number variants (CNVs) at ~1 Mb re…	2019		American Journal of Human Genetics	105	6	1262-1273	http://dx.doi.org/10.1016/j.ajhg.2019.11.004
35	HUMAN PRE-IMPLANTATION EMBRYOS ARE PERMISSIVE TO SARS-COV-2 ENTRY	Viotti, M.; Montano, M.; Victor, A.; Griffin, D. K.; Duong, T.; Bolduc, N.; Farmer, A.; Gonzalez, I.; Barnes, F.; Zouves, C.; Greene, W. C.	Objective: To determine whether human pre-implantation embryos have the potential to be infected by SARS-CoV-2, the virus responsible for COVID-19. Design(s): Assessment of expression levels of SARS-CoV-2 entry mediators in human embryo biopsies by RNAseq analysis, and infection of cultured embryos with SARS-CoV-2 Spike glycoprotein pseudotyped reporter virions expressing green fluorescent protei…	2020		Fertility and Sterility	114	3 Supplement	e521	http://dx.doi.org/10.1016/j.fertnstert.2020.09.127
36	Preimplantation genetic testing for chromosomal abnormalities: Aneuploidy, mosaicism, and structural rearrangements	Viotti, M.	There is a high incidence of chromosomal abnormalities in early human embryos, whether they are generated by natural conception or by assisted reproductive technologies (ART). Cells with chromosomal copy number deviations or chromosome structural rearrangements can compromise the viability of embryos; much of the naturally low human fecundity as well as low success rates of ART can be ascribed to…	2020		Genes	11	6	602	http://dx.doi.org/10.3390/genes11060602
37	Distortion of the anterior part of the interhemispheric fissure: significance and implications for prenatal diagnosis	Vinurel, N.; Van Nieuwenhuyse, A.; Cagneaux, M.; Garel, C.; Quarello, E.; Brasseur, M.; Picone, O.; Ferry, M.; Gaucherand, P.; des Portes, V.; Guibaud, L.	In order to illustrate the significance of a new anatomical finding, distortion of the interhemispheric fissure (DIHF) associated with impacted medial borders of the frontal lobes, we report a retrospective observational study of 13 fetuses in which DIHF was identified on prenatal imaging. In 10 cases there were associated anatomical anomalies, including mainly midline anomalies (syntelencephaly …	2014		Ultrasound in Obstetrics & Gynecology	43	3	346-352	10.1002/uog.12498
38	Accurate quantitation of mitochondrial DNA reveals uniform levels in human blastocysts irrespective of ploidy, age, or implantation potential	Victor, Andrea R.; Brake, Alan J.; Tyndall, Jack C.; Griffin, Darren K.; Zouves, Christo G.; Barnes, Frank L.; Viotti, Manuel	OBJECTIVE: To accurately determine mitochondrial DNA (mtDNA) levels in human blastocysts., DESIGN: Retrospective analysis., SETTING: IVF clinic., PATIENT(S): A total of 1,396 embryos derived from 259 patients., INTERVENTION(S): Blastocyst-derived trophectoderm biopsies were tested by next-generation sequencing (NGS) and quantitative real-time polymerase chain reaction (qPCR)., MAIN OUTCOME MEASUR…	2017		Fertility and Sterility	107	1	34-42.e3	https://dx.doi.org/10.1016/j.fertnstert.2016.09.028
39	Artificial intelligence: non-invasive detection of morphological features associated with abnormalities in chromosomes 21 and 16	VerMilyea, M. D.; Hall, J. M.; Perugini, D.; Murphy, A. P.; Ngyuen, T.; Rios, C.; Picou, A.; Miller, A.; Dinsmore, A. W.; Silverberg, K.; Perugini, M.	Objective: To examine whether Artificial Intelligence (AI) algorithms and computer vision technology can non-invasively identify embryos with key morphological features associated with abnormalities of chromosome 21 and 16. Design(s): AI Analysis of embryo images in private reproductive technology programs. Material(s) and Method(s): Approximately 2,000 static 2D images of Day 5 blastocysts with …	2019		Fertility and Sterility	112	3 Supplement	e237-e238	http://dx.doi.org/10.1016/j.fertnstert.2019.07.1366
40	Determining the accuracy of (single cell) molecular karyotyping by internal and external quality assessment schemes	Vermeesch, J. R.	Molecular karyotyping, also called cytogenomic arraying, offers a fast and a powerful method to scan the whole genome for gains and losses of chromosomal material. The test has been shown to result in a higher diagnostic yield in patients with developmental anomalies and intellectual disabilities as compared with conventional karyotyping and is thus becoming the first tier genetic test for those …	2011		Chromosome Research	19	SUPPL. 1	S21-S22	http://dx.doi.org/10.1007/s10577-011-9213-8
41	Is there any predictive value of first polar body morphology for embryo genotype or developmental potential?	Verlinsky, Yury; Lerner, Svetlana; Illkevitch, Natalya; Kuznetsov, Valeri; Kuznetsov, Irina; Cieslak, Jeanine; Kuliev, Anver	The first polar body (PB1) was previously used for genotyping oocytes in preimplantation genetic diagnosis (PGD) for Mendelian and chromosomal disorders. A possible use of PB1 morphology for predicting developmental potential was also explored in a few retrospective studies, which showed controversial results. PB1 morphology was evaluated in a prospective study of 831 oocytes, which were then fol…	2003		Reproductive BioMedicine Online	7	3	336-41
42	Assessing the true incidence of mosaicism in preimplantation embryos	Vera-Rodriguez, Maria; Rubio, Carmen	Modern technologies applied to the field of preimplantation genetic diagnosis for aneuploidy screening (PGD-A) have improved the ability to identify the presence of mosaicism. Consequently, new questions can now be addressed regarding the potential impact of embryo mosaicism on diagnosis accuracy and the feasibility of considering mosaic embryos for transfer. The frequency of chromosomal mosaicis…	2017		Fertility and Sterility	107	5	1107-1112	https://dx.doi.org/10.1016/j.fertnstert.2017.03.019
43	Origin and composition of cell-free DNA in spent medium from human embryo culture during preimplantation development	Vera-Rodriguez, M.; Diez-Juan, A.; Jimenez-Almazan, J.; Martinez, S.; Navarro, R.; Peinado, V.; Mercader, A.; Meseguer, M.; Blesa, D.; Moreno, I.; Valbuena, D.; Rubio, C.; Simon, C.	STUDY QUESTION: What is the origin and composition of cell-free DNA in human embryo spent culture media? SUMMARY ANSWER: Cell-free DNA from human embryo spent culture media represents a mix of maternal and embryonic DNA, and the mixture can be more complex for mosaic embryos. WHAT IS KNOWN ALREADY: In 2016, ~300 000 human embryos were chromosomally and/or genetically analyzed using preimplantatio…	2018		Human Reproduction	33	4	745-756	http://dx.doi.org/10.1093/humrep/dey028
44	Origin and composition of cell-free DNA in spent medium from human embryo culture during preimplantation development	Vera-Rodriguez, M.; Diez-Juan, A.; Jimenez-Almazan, J.; Martinez, S.; Navarro, R.; Peinado, V.; Mercader, A.; Meseguer, M.; Blesa, D.; Moreno, I.; Valbuena, D.; Rubio, C.; Simon, C.	Chromosomal aneuploidy is common. It occurs in 20% to 80% of human embryos. An affected newborn or a miscarriage can result when aneuploid embryos reach the blastocyst stage and implant into the uterus. Aneuploidy testing in assisted reproduction techniques is required to identify affected embryos. Preimplantation genetic testing of aneuploidies (PGT-A) has enabled analysis of the full karyotype …	2018		Obstetrical and Gynecological Survey	73	6	355-356	http://dx.doi.org/10.1097/01.ogx.0000540048.84165.fb
45	PGD for a complex chromosomal rearrangement by array comparative genomic hybridization	Vanneste, E.; Melotte, C.; Voet, T.; Robberecht, C.; Debrock, S.; Pexsters, A.; Staessen, C.; Tomassetti, C.; Legius, E.; Dhooghe, T.; Vermeesch, J. R.	Patients carrying a chromosomal rearrangement (CR) have an increased risk for chromosomally unbalanced conceptions. Preimplantation genetic diagnosis (PGD) may avoid the transfer of embryos carrying unbalanced rearrangements, therefore increasing the chance of pregnancy. Only 712 loci can be screened by fluorescence in situ hybridization whereas microarray technology can detect genome-wide imbala…	2011		Human Reproduction	26	4	941-949	http://dx.doi.org/10.1093/humrep/der004
46	SNP array-based copy number and genotype analyses for preimplantation genetic diagnosis of human unbalanced translocations	Van Uum, C. M. J.; Stevens, S. J. C.; Dreesen, J. C. F. M.; Drusedau, M.; Smeets, H. J.; Hollanders-Crombach, B.; De Die-Smulders, C. E. M.; Geraedts, J. P. M.; Engelen, J. J. M.; Coonen, E.	Preimplantation genetic diagnosis (PGD) for chromosomal rearrangements (CR) is mainly based on fluorescence in situ hybridisation (FISH). Application of this technique is limited by the number of available fluorochromes, the extensive preclinical work-up and technical and interpretative artefacts. We aimed to develop a universal, off-the-shelf protocol for PGD by combining single-nucleotide polym…	2012		European Journal of Human Genetics	20	9	938-944	http://dx.doi.org/10.1038/ejhg.2012.27
47	Polar body diagnosis -- a step in the right direction?	van der Ven, K.; Montag, M.; van der Ven, H.	Introduction: Polar body diagnosis (PBD) is a new diagnostic method for the indirect genetic analysis of oocytes, which is carried out as part of in vitro fertilization. The biopsy of polar bodies is technically demanding and cannot be adopted uncritically a routine practice, in the absence of robust data to support this laboratory procedure.Methods: Selective literature review and analysis of ow…	2008		Deutsches Aerzteblatt International	105	11	190-196
48	The majority of uncommon chromosomal imbalances detected by NIPT are postzygotic (feto)placental mosaics	Van Den Bogaert, K.; Nathalie, B.; Eftychia, D.; Cindy, M.; Luc, D.; Aspasia, D.; Jeroen, B.; Hilde, P.; Van Esch, H.; Van Buggenhout, G.; Annick, V.; Eric, L.; De Ravel, T.; Koen, D.; Vermeesch, J. R.	Using clinical analysis of over 20.000 pregnancies, we show that noninvasive prenatal testing (NIPT) by in-house optimized genomic imbalance profiling (GIPseq) increases the sensitivity for detection of fetal trisomy 21, 18 and 13 to 100%, 97,2% and 100% respectively without reducing the specificity, which exceeds 99,9% for each of these common trisomies. Furthermore, NIPT by GIPseq offers the ad…	2017		Molecular Cytogenetics	10	Supplement 1		http://dx.doi.org/10.1186/s13039-017-0319-3
49	Relationship between age and blastocyst chromosomal ploidy analyzed by noninvasive preimplantation genetic testing for aneuploidies (NiPGT-A)	Vagnini, L. D.; Petersen, C. G.; Renzi, A.; Dieamant, F.; Oliveira, J. B. A.; Oliani, A. H.; Canas, M. C. T.; Nakano, R.; Almodin, C. G.; Marcondes, C.; Ceschin, A.; Amaral, A.; Soares, J. B.; Lopes, J.; Franco, A. C.; Franco, J. G.	Objective: To assess the relationship between human blastocyst chromosomal ploidy established by niPGT-A and increasing age. Method(s): This is a prospective multicenter study carried out by ten assisted reproduction centers after their embry-ologists acquired training and validated their results with the previous use of niPGT-A. A total of 94 couples with indication for niPGT-A due to increase m…	2020		Jornal Brasileiro de Reproducao Assistida	24	4	395-399	http://dx.doi.org/10.5935/1518-0557.20200061
50	The karyotype of the blastocoel fluid demonstrates low concordance with both trophectoderm and inner cell mass	Tsuiko, O.; Zhigalina, D.; Jatsenko, T.; Skryabin, N.; Kanbekova, O.; Artyukhova, V.; Svetlakov, A.; Teearu, K.; Trosin, A.; Salumets, A.; Kurg, A.; Lebedev, I.	Study question: Is blastocoel fluid (BF) karyotype comparable to inner cell mass (ICM) and trophectoderm (TE) cells derived from the same blastocyst? Summary answer: BF has an increased karyotype discordance rate between ICM and TE and does not adequately represent the status of the rest of the embryo. What is known already: In assisted reproductive technology (ART) different biopsy methods are u…	2018		Human Reproduction	33	Supplement 1		http://dx.doi.org/10.1093/humrep/33.Supplement_1.1
51	70. PREIMPLANTATION GENETIC TESTING FOR YQH-AUTOSOME TRANSLOCATION CARRIERS: ANALYSIS OF GAMETE SEGREGATION	Trofimova, I.; Saifitdinova, A.; Loginova, J.; Kinunen, A.; Tonyan, Z.; Chiryaeva, O.; Pastukhova, J.; Leontieva, O.; Kuznetsova, R.; Bichevaya, N.	Introduction: Y-autosome translocations occur in approximately 1:2000 in population and represent special group of reciprocal exchanges. Due to a balanced nature they do not influence on phenotype in general. However, Y-autosome translocation can dislocate sex bivalent formation and chromosome synapsis in the first meiotic division prophase that led to gamete aneuploidy or pachytene arrest. More …	2019		Reproductive BioMedicine Online	39	Supplement 1	e70	http://dx.doi.org/10.1016/j.rbmo.2019.04.123
52	Four-hour quantitative real-time polymerase chain reaction-based comprehensive chromosome screening and accumulating evidence of accuracy, safety, predictive value, and clinical efficacy	Treff, N. R.; Scott Jr, R. T.	Embryonic comprehensive chromosomal euploidy may represent a powerful biomarker to improve the success of IVF. However, there are a number of aneuploidy screening strategies to consider, including different technologic platforms with which to interrogate the embryonic DNA, and different embryonic developmental stages from which DNA can be analyzed. Although there are advantages and disadvantages …	2013		Fertility and Sterility	99	4	1049-1053	http://dx.doi.org/10.1016/j.fertnstert.2012.11.007
53	Detection of segmental aneuploidy and mosaicism in the human preimplantation embryo: technical considerations and limitations	Treff, Nathan R.; Franasiak, Jason M.	Whole-chromosome aneuploidy screening has become a common practice to improve outcomes and decrease embryonic transfer order in patients undergoing treatment for infertility through in vitro fertilization. Despite implementation of this powerful technology, a significant percentage of euploid embryos fail to result in successful deliveries. As technology has evolved, detection of subchromosomal i…	2017		Fertility and Sterility	107	1	27-31	https://dx.doi.org/10.1016/j.fertnstert.2016.09.039
54	Incidental identification of balanced translocation carrier patients through comprehensive chromosome screening of IVF-derived blastocysts	Treff, N. R.; Forman, E. J.; Katz-Jaffe, M. G.; Schoolcraft, W. B.; Levy, B.; Scott Jr, R. T.	Purpose: To demonstrate that translocation carrier patients can be identified by analysis of chromosomes in preimplantation human embryos. Method(s): A report of 3 cases in which multiple embryos were found to possess consistent segmental imbalances by CCS. The parents then had a conventional karyotype performed. Result(s): In each case, parental karyotyping revealed the presence of an otherwise …	2013		Journal of Assisted Reproduction and Genetics	30	6	787-791	http://dx.doi.org/10.1007/s10815-013-0008-z
55	Routinely distinguishing normal and balanced translocation carrier embryos using SNP arrays	Treff, N. R.; Forman, E. J.; Bendarsky, O.; Neal, S. A.; Scott Jr, R. T.	OBJECTIVE:Many translocation carrier couples convey a strong interest in preventing transmission to their offspring, sparing them the reproductive challenges they faced. However, contemporary methods of comprehensive chromosome screening (CCS) cannot reliably distinguish between normal embryos and those that carry a balanced translocation. This study was conducted to develop a method that can con…	2014		Fertility and Sterility	102	3 SUPPL. 1	e181	http://dx.doi.org/10.1016/j.fertnstert.2014.07.611
56	Evaluation of targeted next-generation sequencing-based preimplantation genetic diagnosis of monogenic disease	Treff, Nathan R.; Fedick, Anastasia; Tao, Xin; Devkota, Batsal; Taylor, Deanne; Scott Jr, Richard T.		2013		Fertility & Sterility	99	5	1377-1384.e6	10.1016/j.fertnstert.2012.12.018
57	Introduction: Subchromosomal abnormalities in preimplantation embryonic aneuploidy screening	Scott, Richard T., Jr.	The application of next generation sequencing platforms for embryonic aneuploidy screening provides enhanced resolution that allows routine evaluation of subchromosomal copy number abnormalities and mosaicism. Approximately 20% of embryos that would be designated as euploid using the conventional 24-chromosome aneuploidy screening will have evidence of a subchromosomal abnormality or mosaicism. T…	2017		Fertility and Sterility	107	1	2025-04-05	https://dx.doi.org/10.1016/j.fertnstert.2016.11.017
58	Selecting the optimal time to perform biopsy for preimplantation genetic testing	Scott, K. L.; Hong, K. H.; Scott, R. T., Jr.	A consistent requirement for all preimplantation genetic testing is the need to obtain DNA from the oocyte or embryo. Currently this sample is attained through biopsy of one or both polar bodies, blastomere biopsy at the cleavage stage, or trophectoderm biopsy after blastulation. Selecting the optimal time for biopsy requires careful consideration. Polar body biopsy is less invasive and provides …	2013	Sep	Fertil Steril	100	3	608-14	10.1016/j.fertnstert.2013.07.004
59	Delivery of a chromosomally normal child from an oocyte with reciprocal aneuploid polar bodies	Scott Jr, R. T.; Treff, N. R.; Stevens, J.; Forman, E. J.; Hong, K. H.; Katz-Jaffe, M. G.; Schoolcraft, W. B.	Purpose To demonstrate that a euploid embryo derived from an oocyte with reciprocal aneuploid polar bodies is capable of producing a chromosomally normal child. Methods A case report of maternal MI error compensation where single nucleotide polymorphism (SNP) microarray based comprehensive chromosome screening (CCS) was performed on the 1st and 2nd polar body, the resulting embryo, and newborn DN…	2012		Journal of Assisted Reproduction and Genetics	29	6	533-537	http://dx.doi.org/10.1007/s10815-012-9746-6
60	Reporting of Mosaics as High-level and Low level mosaics makes more number of embryos available as alternatives for transfer when no euploid embryos are available	Sawarkar, S.; Shanmugam, A.; Ribustello, L.; Colls, P.; Large, M.; Munne, S.; Griffin, D.	Introduction: It is relatively common for human preimplantation embryos produced during the course of IVF treatments to contain two or more cytogenetically distinct cell lines. This phenomenon, known as chromosomal mosaicism, can result in either a mixture of euploid and abnormal cells, or abnormal cells bearing distinct chromosomal gains and losses. NGS allows mosaicism to be detected with much …	2019		Reproductive BioMedicine Online	38	Supplement 1	e16-e17	http://dx.doi.org/10.1016/j.rbmo.2019.03.029
61	Mosaic embryos are not the only option for transfer in 90% of PGT-A cases	Sanders, K. D.; Griffin, D. K.; Blazek, J.; Large, M.; Gordon, A. T.	Objectives: The increased sensitivity of NGS for routine PGT-A has allowed the accurate classification of embryo biopsies as mosaic. Correspondingly, there is now a proportion of clinical cases in which there are no euploid embryos and at least one other mosaic for transfer consideration. This presents unique challenges to clinical decision makers about whether to transfer mosaic embryos. An incr…	2019		Reproductive BioMedicine Online	38	Supplement 1	e58-e60	http://dx.doi.org/10.1016/j.rbmo.2019.03.093
62	Differential metabolic profiling of non-pure trisomy 21 human preimplantation embryos	Sanchez-Ribas, Immaculada; Riqueros, Marissa; Vime, Pablo; Puchades-Carrasco, Leonor; Jonsson, Thomas; Pineda-Lucena, Antonio; Ballesteros, Agustin; Dominguez, Francisco; Simon, Carlos	OBJECTIVE: To investigate the metabolomic signature of trisomy 21 preimplantation human embryos by a noninvasive approach using mass spectrometry- (MS-) and nuclear magnetic resonance spectroscopy- (NMR-) based metabolic profiling platforms., DESIGN: A total of 171 spent media samples were collected from day 3 embryos and comparatively analyzed by MS analysis (chromosomally normal embryos, n = 15…	2012		Fertility and Sterility	98	5	1157-2	https://dx.doi.org/10.1016/j.fertnstert.2012.07.1145
63	Metabolic imaging via fluorescence lifetime imaging microscopy for egg and embryo assessment	Sanchez, Tim; Zhang, Man; Needleman, Dan; Seli, Emre	Current strategies for embryo assessment in the assisted reproductive technology laboratories rely primarily on morphologic parameters that have limited accuracy for determining embryo viability. Even with the addition of invasive diagnostic interventions such as preimplantation genetic testing for aneuploidy alone or in combination with mitochondrial DNA copy number assessment, at least one thir…	2019		Fertility and Sterility	111	2	212-218	https://dx.doi.org/10.1016/j.fertnstert.2018.12.014
64	The role for preimplantation genetic diagnosis in balanced translocation carriers	Sampson, Jone E.; Ouhibi, Nadia; Lawce, Helen; Patton, Phillip E.; Battaglia, David E.; Burry, Kenneth A.; Olson, Susan B.	OBJECTIVE: Preimplantation genetic diagnosis is an established technique that provides an alternative to prenatal diagnosis for patients who are at risk of transmitting a serious genetic disorder to their offspring. Preimplantation genetic diagnosis has been used for couples who have been at risk for having offspring with single gene or X-linked disorders and for screening for common age-related …	2004		American Journal of Obstetrics and Gynecology	190	6	1707-3
65	Polar body based aneuploidy screening is poorly predictive of embryo ploidy and reproductive potential	Salvaggio, C. N.; Forman, E. J.; Garnsey, H. M.; Treff, N. R.; Scott, R. T.	Purpose: Polar body (polar body) biopsy represents one possible solution to performing comprehensive chromosome screening (CCS). This study adds to what is known about the predictive value of polar body based testing for the genetic status of the resulting embryo, but more importantly, provides the first evaluation of the predictive value for actual clinical outcomes after embryo transfer., Metho…	2014		Journal of Assisted Reproduction and Genetics	31	9	1221-1226	http://dx.doi.org/10.1007/s10815-014-0293-1
66	The use of nuchal translucency in contemporary obstetric practice	Said, S.; Malone, F. D.	Nuchal translucency sonography is the most powerful single prenatal marker for Down syndrome. Its detection rate is 75% at a 5% false-positive rate. The combination of nuchal translucency and maternal serum-free beta-human chorionic gonadotropin and pregnancy-associated plasma protein-A can identify 85% to 90% of fetuses with Down syndrome for a false-positive rate of 5%. This method can also ide…	2008		Clinical Obstetrics & Gynecology	51	1	37-47	10.1097/grf.0b013e318160f2ea
67	Diagnosis and clinical management of embryonic mosaicism	Sachdev, Nidhee M.; Maxwell, Susan M.; Besser, Andria G.; Grifo, James A.	Embryonic mosaicism occurs when two or more cell populations with different genotypes are present within the same embryo. New diagnostic techniques for preimplantation genetic screening (PGS), such as next-generation sequencing, have led to increased reporting of mosaicism. The interpretation of mosaicism is complicated because the transfer of some mosaic embryos has resulted in live births. Mosa…	2017		Fertility and Sterility	107	1	2025-06-11	https://dx.doi.org/10.1016/j.fertnstert.2016.10.006
68	Comprehensive profiling of Small RNAs in human embryo-conditioned culture media by improved sequencing and quantitative PCR methods	Russell, S. J.; Menezes, K.; Balakier, H.; Librach, C.	Embryo implantation depends on two primary factors: the quality of the embryo and endometrial receptivity. Small RNAs have been shown to be potent epigenetic regulators influencing cell proliferation, differentiation, and communication even in the context of early embryonic development. However, previous reports are limited to miRNAs and lack sensitivity. Here, we describe a platform for non-inva…	2020		Systems Biology in Reproductive Medicine	66	2	129-139	http://dx.doi.org/10.1080/19396368.2020.1716108
69	INCREASED AVERAGE OF SPERM HEAD AREA (ASHA) IS A NOVEL SPERM PARAMETER ASSOCIATED WITH HIGHER INCIDENCE OF SPERM ANEUPLOIDY	Ruiz-Jorro, M.; Ferrer-Buitrago, M.; Bataller-Sanchez, J. J.; Barbera-Alberola, A.; Vendrell-Monton, X.; Calatayud-Lliso, C.	Objective: To evaluate the association between the average sperm head area (ASHA) and altered sperm aneuploidy rate in male infertility. Design(s): A total of 147 patients who showed normal sperm aneuploidy rates were used as a control to determine the cut-off value for ASHA. A retrospective study was further performed to calculate the incidence of sperm aneuploidy in infertile patients with a su…	2020		Fertility and Sterility	114	3 Supplement	e556	http://dx.doi.org/10.1016/j.fertnstert.2020.09.114
70	Improved concordance rates for aneuploidy detection in spent culture media compared to trophectoderm biopsies: A step forward towards non-invasive preimplantation genetic testing (niPGT-A)	Rubio, LLuesa C.; Rienzi, L.; Navarro-Sanchez, L.; Cimadomo, D.; Garcia-Pascual, C. M.; Albricci, L.; Martinez-Merino, L.; Capalbo, A.; Ubaldi, F.; Simon, C.	Study question: Is the embryonic cell-free DNA in the spent culture media representative of the chromosomal constitution of the blastocysts? Summary answer: Increased knowledge on the dynamics of embryonic cell-free DNA has improved aneuploidy detection in blastocysts by the analysis of spent culture media. What is known already: Current techniques used for preimplantation genetic testing of aneu…	2018		Human Reproduction	33	Supplement 1		http://dx.doi.org/10.1093/humrep/33.Supplement_1.1
71	Embryonic cell-free DNA versus trophectoderm biopsy for aneuploidy testing: concordance rate and clinical implications	Rubio, C.; Rienzi, L.; Navarro-Sanchez, L.; Cimadomo, D.; Garcia-Pascual, C. M.; Albricci, L.; Soscia, D.; Valbuena, D.; Capalbo, A.; Ubaldi, F.; Simon, C.	Objective: To study whether embryonic cell-free DNA (cfDNA) in spent blastocyst media is representative of the chromosomal constitution of a blastocyst. Design(s): Pilot prospective blinded study. Setting(s): In vitro fertilization center and genetics laboratory. Patient(s): A total of 115 trophectoderm (TE) biopsies and spent blastocyst media (SBM) from 46 patients with ages ranging from 32 to 4…	2019		Fertility and Sterility	112	3	510-519	http://dx.doi.org/10.1016/j.fertnstert.2019.04.038
72	PREDICTING THE PROBABILITY OF HAVING ONE EUPLOID BLASTOCYST IN ELECTIVE OOCYTE CRYOPRESERVATION CYCLES: A COUNSELING RESOURSE	Rubino, P.; Pagliardini, L.; Urcia, E.; Khoury, C.; Wilcox, J.; Kolb, B.; Nelson, J. R.; Norian, J. M.; Boostanfar, R.; Potter, D. A.; Tan, T.	Objective: Women selecting elective fertility preservation (EFP) often ask about the 'ideal' number of oocytes to store for future use. As preimplatation genetic testing (PGT) becomes more popular, many couples may request PGT for their egg thaw cycles. However, current predictive models do not take PGT into consideration, when considering the number of oocytes needed to freeze for a succesful ou…	2020		Fertility and Sterility	114	3 Supplement	e83	http://dx.doi.org/10.1016/j.fertnstert.2020.08.254
73	The pros and cons of preimplantation genetic testing for aneuploidy: clinical and laboratory perspectives	Rosenwaks, Z.; Handyside, A. H.; Fiorentino, F.; Gleicher, N.; Paulson, R. J.; Schattman, G. L.; Scott, R. T.; Summers, M. C.; Treff, N. R.; Xu, K.		2018		Fertility and Sterility	110	3	353-361	http://dx.doi.org/10.1016/j.fertnstert.2018.06.002
74	Spent Blastocyst Media and Blastocoel Fluid are not reliable DNA sources for preimplantation genetic diagnosis of aneuploidies and monogenic disorders	Romanelli, V.; Girardi, L.; Cimadomo, D.; Patassini, C.; Scarica, C.; Albricci, M.; Stoppa, M.; Cecchele, A.; Poli, M.; Ubaldi, F. M.; Rienzi, L. F.; Capalbo, A.	Study question: Is DNA from Spent Blastocyst Media (SBM) and Blastocoel Fluid (BF) a reliable template for preimplantation aneuploidy testing (PGD-A) and/or PGD for monogenic disorders (PGD-M)? Summary answer: PGD-A/PGD-M analysis using BF and SBM-derived DNA is unreliable due to high diagnostic failure rate and inconsistency with results derived from trophectoderm biopsy. What is known already: …	2017		Human Reproduction	32	Supplement 1
75	Embryo asymmetry on day 2 is associated with blastocyst mosaicism after trophectoderm biopsy	Rodriguez-Arnedo, A.; Ten, J.; Diaz-Martinez, M. C.; Marti-Ferri, L.; Ochando, I.; Ortiz, J. A.; Guerrero, J.; Cascales, L.; Llacer, J.; Bernabeu, R.	Study question: What is the relationship between embryo quality parameters at cleavage stage and the appearance of mosaicism after trophectoderm biopsy? Summary answer: The presence of blastomeric asymmetry on day 2 increased the rate of embryo mosaicism at the blastocyst stage. What is known already: Anaphase lagging is the main process by which mosaicism arises in the preimplantation embryo. We…	2017		Human Reproduction	32	Supplement 1
76	ANALYTICAL APPROACHES AND EFFECT ON PLOIDY IN PGT-A	Rodriguez, S. A.; Tormasi, S.; Nefalar, J.; Shin, L.; Welch, C.; Moradian, M. M.	Background: Preimplantation genetic testing for aneuploidy (PGT-A) is routinely offered to patients undergoing in vitro fertilization (IVF). Commonly performed via next generation sequencing (NGS) on trophectoderm biopsy samples, it provides a higher resolution than previous technologies and the ability to detect mosaicism. Embryos with corresponding samples that tested negative for aneuploidy ca…	2020		Fertility and Sterility	113	4 Supplement	e36	http://dx.doi.org/10.1016/j.fertnstert.2020.02.081
77	The continuing enigma of the fetal echogenic intracardiac focus in prenatal ultrasound	Rodriguez, Roberto; Herrero, Beatriz; Bartha, Jose L.	Purpose Of Review: The present article aims to review recent literature about intracardiac echogenic foci (ICEFs), with special emphasis in potential causes, relationships with aneuploidy and cardiac function. Recent Findings: The presence of an ICEF may be considered as a soft marker that may be of interest only in high-risk populations for chromosomal abnormalities. In cases of isolated ICEF in…	2013		Current opinion in obstetrics & gynecology	25	2	145-151	10.1097/GCO.0b013e32835e14eb
78	Combined time-lapse imaging and preimplantation genetic screening: A valuable strategy for embryo selection	Rocafort, E.; Leza, A.; Ramos, B.; Guijarro, M.; Medrano, L.; Enciso, M.; Sarasa, J.; Fernandez, M.; Aizpurua, J.	Study question: Is the time-lapse tool Eeva useful in a Preimplantational Genetic Screening (PGS) embryo-banking program to select among euploid embryos those with the highest implantation potential? Summary answer: Eeva Test provides valuable information for embryo selection increasing the chances of pregnancy by accurately predicting the implantation potential of euploid embryos. What is known …	2016		Human Reproduction	31	Supplement 1		http://dx.doi.org/10.1093/humrep/31.Supplement_1.1
79	Embryo selection of euploid embryos by an automated time-lapse prediction is superior to conventional morphological analysis: A retrospective study	Rocafort, E.; Enciso, M.; Leza, A.; Sarasa, J.; Aizpurua, J.	Study question: Is the time-lapse prediction useful in a Preimplantation Genetic Screening (PGS) program to select among euploid embryos the one with the highest implantation potential? Summary answer: The automated time-lapse prediction provides valuable information for embryo selection, significantly increasing the chances of pregnancy and accurately predicting the implantation potential of eup…	2017		Human Reproduction	32	Supplement 1
80	Embryo culturing conditions and the development of non-invasive preimplantation genetic testing for aneuploidy detection (NI-PGT-A)	Robinson, C.; Jasper, M. J.	Objective: The absence of standardised culturing conditions or molecular testing methodologies, including whole genome amplification (WGA) used for non-invasive preimplantation genetic testing of spent embryo culture media for aneuploidy (NI-PGT-A) may explain the variable rates of concordance reported between the spent embryo culture media and embryo biopsy results to-date. Culture conditions im…	2019		Fertility and Sterility	112	3 Supplement	e239-e240	http://dx.doi.org/10.1016/j.fertnstert.2019.07.1370
81	Optimisation of whole genome amplification specifically for non-invasive PGT-A using spent embryo culture media	Robinson, C.; Jasper, M.	Introduction: The clinical use of non-invasive preimplantation genetic testing for aneuploidy (PGT-A) requires concordance of the spent embryo culture media result to embryo biopsy result and the ability to distinguish maternal contamination from the embryonic DNA, especially for a euploid female result. Although concordance of spent embryo culture media and trophectoderm biopsy has been reported…	2019		Reproductive BioMedicine Online	38	Supplement 1	e60-e61	http://dx.doi.org/10.1016/j.rbmo.2019.03.095
82	Time of morulation and trophectoderm quality are predictors of a live birth after euploid blastocyst transfer: a multicenter study	Rienzi, Laura; Cimadomo, Danilo; Delgado, Arantxa; Minasi, Maria Giulia; Fabozzi, Gemma; Gallego, Raquel Del; Stoppa, Marta; Bellver, Jose; Giancani, Adriano; Esbert, Marga; Capalbo, Antonio; Remohi, Jose; Greco, Ermanno; Ubaldi, Filippo Maria; Meseguer, Marcos	OBJECTIVE: To investigate whether the morphodynamic characterization of a euploid blastocyst's development allows a higher prediction of a live birth after single-embryo-transfer (SET)., DESIGN: Observational cohort study conducted in two phases: training and validation., SETTING: Private in vitro fertilization centers., PATIENT(S): Euploid blastocysts: 511 and 319 first vitrified-warmed SETs fro…	2019		Fertility and Sterility	112	6	1080-1093.e1	https://dx.doi.org/10.1016/j.fertnstert.2019.07.1322
83	Can time-lapse parameters predict embryo ploidy? A systematic review	Reignier, A.; Lammers, J.; Barriere, P.; Freour, T.	Embryo morphology assessment performs relatively poorly in predicting implantation. Embryo aneuploidy screening (PGS) has recently improved, but its clinical value is still debated, and the development of a cheap non-invasive method for the assessment of embryo ploidy status is a highly desirable goal. The growing implementation of time-lapse devices led some teams to test the effectiveness of mo…	2018	Apr	Reprod Biomed Online	36	4	380-387	10.1016/j.rbmo.2018.01.001
84	Clinical outcome of SET transfer of euploid embryos by Next Generation Sequencing with and without MitoGrade (mitochondrial DNA selection)	Ravichandran, K.; McCaffrey, C.; Grifo, J.; Morales, A.; Perloe, M.; Munne, S.; Wells, D.; Fragouli, E.	Study question: What is the overall value of mitochondrial DNA (mtDNA) assessment in a clinical setting, and how can it help improve IVF outcomes? Summary answer: Retrospective analysis demonstrates that mtDNA quantification has a high negative predictive value and can be used as an independent biomarker in determining embryo viability. What is known already: Chromosomal abnormalities are a major…	2016		Human Reproduction	31	Supplement 1		http://dx.doi.org/10.1093/humrep/31.Supplement_1.1
85	Transfer of blastocysts with lower mitochondrial DNA (mtDNA) quantities improves IVF outcomes	Ravichandran, K.; McCaffrey, C.; Grifo, J.; Perloe, M.; Rosen, A. M.; Singer, T.; Munne, S.; Wells, D.; Fragouli, E.	OBJECTIVE: To evaluate embryo selection based upon mtDNA quantification in a clinical setting and to determine its impact on IVF outcomes. DESIGN: Retrospective study. MATERIALS AND METHODS: A total of 1505 euploid blastocysts were generated from 490 couples (average maternal age 34.72+/-0.14 years) undergoing preimplantation genetic diagnosis for aneuploidy. Embryo biopsy specimens were subjecte…	2016		Fertility and Sterility	106	Supplement 3	e23
86	Mitochondrial DNA quantification as a tool for embryo viability assessment: Retrospective analysis of data from single euploid blastocyst transfers	Ravichandran, K.; McCaffrey, C.; Grifo, J.; Morales, A.; Perloe, M.; Munne, S.; Wells, D.; Fragouli, E.	STUDY QUESTION: Does the amount of mitochondrial DNA (mtDNA) in blastocyst biopsy specimens have the potential to serve as a biomarker of euploid embryo implantation ability, independent of morphology? SUMMARY ANSWER: The results of this study strongly suggest that elevated mtDNA levels, above a previously defined threshold, are strongly associated with blastocyst implantation failure and represe…	2017		Human Reproduction	32	6	1282-1292	http://dx.doi.org/10.1093/humrep/dex070
87	Oligonucleotide arrays vs. metaphase-comparative genomic hybridisation and BAC arrays for single-cell analysis: first applications to preimplantation genetic diagnosis for Robertsonian translocation carriers	Ramos, Laia; del Rey, Javier; Daina, Gemma; Garcia-Aragones, Manel; Armengol, Lluis; Fernandez-Encinas, Alba; Parriego, Monica; Boada, Montserrat; Martinez-Passarell, Olga; Martorell, Maria Rosa; Casagran, Oriol; Benet, Jordi; Navarro, Joaquima	Comprehensive chromosome analysis techniques such as metaphase-Comparative Genomic Hybridisation (CGH) and array-CGH are available for single-cell analysis. However, while metaphase-CGH and BAC array-CGH have been widely used for Preimplantation Genetic Diagnosis, oligonucleotide array-CGH has not been used in an extensive way. A comparison between oligonucleotide array-CGH and metaphase-CGH has …	2014		PLoS ONE	9	11	e113223	https://dx.doi.org/10.1371/journal.pone.0113223
88	Comprehensive preimplantation genetic screening and sperm deoxyribonucleic acid fragmentation from three males carrying balanced chromosome rearrangements	Ramos, Laia; Daina, Gemma; Del Rey, Javier; Ribas-Maynou, Jordi; Fernandez-Encinas, Alba; Martinez-Passarell, Olga; Boada, Montserrat; Benet, Jordi; Navarro, Joaquima	OBJECTIVE: To assess whether preimplantation genetic screening can successfully identify cytogenetically normal embryos in couples carrying balanced chromosome rearrangements in addition to increased sperm DNA fragmentation., DESIGN: Comprehensive preimplantation genetic screening was performed on three couples carrying chromosome rearrangements. Sperm DNA fragmentation was assessed for each pati…	2015		Fertility and Sterility	104	3	681-7.e2	https://dx.doi.org/10.1016/j.fertnstert.2015.05.033
89	Y/15 and Y/22 Derivative Chromosomes in Couples with Reproductive Failures: Algorithm of Preimplantation Genetic Testing and Specificity of Inheritance	Puppo, I. L.; Saifitdinova, A. F.; Loginova, Y. A.; Kinunen, A. A.; Tonyan, Z. N.; Pastukhova, Y. R.; Leontyeva, O. A.; Kuznetsova, R. A.; Chiryaeva, O. G.; Pendina, A. A.; Efimova, O. A.; Tikhonov, A. V.; Petrovskaia-Kaminskaia, A. V.; Dudkina, V. S.; Petrova, L. I.; Polyakova, I. V.; Shcherbak, S. G.; Glotov, O. S.; Bichevaya, N. K.	Abstract: The present study reports on the results of preimplantation genetic testing and IVF outcomes in four families, where one of the spouses is a carrier of Y/15 or Y/22 derivative chromosome: three cases of male carriers and one-of female carrier. In the cases of male carriers, we detected the predominant inheritance of the derivative chromosomes by the embryos and no abnormalities in sex c…	2020		Russian Journal of Genetics	56	4	488-495	http://dx.doi.org/10.1134/S1022795420040110
90	Is the addition of the ductus venosus useful when screening for aneuploidy and congenital heart disease in fetuses with normal nuchal translucency?	Prats, Pilar; Ferrer, Queralt; Comas, Carmina; RodrÃ­guez, Ignacio	Objective: The aim of this study was to examine the possible role of Doppler ultrasound assessment of ductus venosus (DV) blood flow at 11âºâ°-13âºâ¶ weeks' gestation in fetuses with normal nuchal translucency (NT) in screening for autosomal trisomies (AT) and for congenital heart diseases (CHD) in chromosomally normal fetuses. Methods: First-trimester combined screening for trisomy 21 (T21) …	2012		Fetal Diagnosis & Therapy	32	2025-01-02	138-143	10.1159/000335489
91	The use of preimplantation genetic testing for aneuploidy (PGT-A): a committee opinion		The value of preimplantation genetic testing for aneuploidy (PGT-A) as a screening test for in vitro fertilization (IVF) patients has yet to be determined. Several studies demonstrate higher birth rates after aneuploidy testing and elective single-embryo transfer (eSET), suggesting the potential for this testing to decrease the risk of multiple gestations, though these studies have important limi…	2018	Mar	Fertil Steril	109	3	429-436	10.1016/j.fertnstert.2018.01.002
92	Chromosomal mosaicism in human blastocysts: The ultimate diagnostic dilemma	Popovic, M.; Dhaenens, L.; Boel, A.; Menten, B.; Heindryckx, B.	BACKGROUND: Trophectoderm (TE) biopsy and next generation sequencing (NGS) are currently the preferred techniques for preimplantation genetic testing for aneuploidies (PGT-A). Although this approach delivered important improvements over previous testing strategies, increased sensitivity has also prompted a rise in diagnoses of uncertain clinical significance. This includes reports of chromosomal …	2020		Human Reproduction Update	26	3	313-334	http://dx.doi.org/10.1093/humupd/dmz050
93	IONA test for first-trimester detection of trisomies 21, 18 and 13	Poon, L. C.; Dumidrascuâ€Diris, D.; Francisco, C.; Fantasia, I.; Nicolaides, K. H.; Dumidrascu-Diris, D.	Objective: To assess the potential performance of screening for fetal trisomies 21, 18 and 13 by cell-free DNA (cfDNA) analysis of maternal blood using the IONAÂ® test.Methods: This was a nested case-control study of cfDNA analysis of maternal plasma using the IONA test. Samples were obtained at 11-13 weeks' gestation, before chorionic villus sampling, from 201 euploid pregnancies, 35 with trisom…	2016		Ultrasound in Obstetrics & Gynecology	47	2	184-187	10.1002/uog.15749
94	Blastocoel proteomic profile and its association with embryo chromosomal status	Poli, M.; Ori, A.; Child, T.; Jaroudi, S.; Spath, K.; Beck, M.; Wells, D.	OBJECTIVE: In this study we investigate the relationship between the proteomic profile of single blastocoel fluid samples and the chromosomal status of the corresponding embryo. DESIGN: Retrospective cohort study. MATERIALS AND METHODS: Combining blastocentesis procedure for the collection of blastocoel samples and tandem mass spectrometry analysis, we initially compiled a catalogue of almost 300…	2015		Fertility and Sterility	104	3 SUPPL. 1	e308-e309
95	Development of an ultra-sensitive proteomic methodology for the assessment of embryo viability	Poli, M.; Ori, A.	Despite its wide application, Assisted Reproduction Technologies (ART) remains a relatively inefficient procedure, with less than a third of treatments resulting in a healthy pregnancy. In the last decade, clinics have focused on the safety of ART treatments, minimizing the likelihood of multiple gestations and their associated risks (i.e. premature birth, miscarriage). To achieve this result, si…	2016		Journal of Assisted Reproduction and Genetics	33	12	1705-1706	http://dx.doi.org/10.1007/s10815-016-0827-9
96	Pre-implantation genetic testing (PGT) is particularly more cost-effective in 41-42 yr-old women: A cost-effectiveness analysis of PGT in women with advanced maternal age	Polat, M.; Bozdag, G.; Yarali, I.; Mumusoglu, S.; Karakoc Sokmensuer, L.; Yarali, H.	Study question: Is pre-implantation genetic testing (PGT) more cost-effective to achieve live birth compared to standard in-vitro fertilization (IVF) in patients with advanced maternal age (AMA)? Summary answer: Compared to standard IVF, PGT is more cost-effective to achieve live birth particularly in the 41-42-yr-old female age subgroup. What is known already: Aneuploidy is the main contributor …	2017		Human Reproduction	32	Supplement 1
97	Which patients with recurrent implantation failure after IVF benefit from PGD for aneuploidy screening?	Platteau, P.; Staessen, C.; Michiels, A.; Van Steirteghem, A.; Liebaers, I.; Devroey, P.	Patients with recurrent IVF failure are defined as patients who are younger than 37 years and who had at least three consecutive unsuccessful IVF/intracytoplasmic sperm injection (ICSI) cycles with good quality embryos. These patients might be predisposed to chromosome errors in their embryos and therefore might benefit from preimplantation genetic diagnosis for aneuploidy screening (PGD-AS). Thi…	2006		Reproductive BioMedicine Online	12	3	334-9
98	"Floating denominators"--effect of verification bias on accuracy estimates for preimplantation diagnosis	Platteau, Peter; Staessen, Catherine; Liebaers, Inge; Van Steirteghem, Andre; Devroey, Paul		2003		Fertility and Sterility	79	4	1041-1042
99	Influence of ultrasonographers training on prenatal diagnosis of congenital heart diseases: a 12-year population-based study	PÃ©zard, P.; Bonnemains, L.; Boussion, F.; Sentilhes, L.; Allory, P.; LÃ©pinard, C.; Guichet, A.; Triau, S.; Biquard, F.; Leblanc, M.; Bonneau, D.; Descamps, P.; PÃ©zard, Ph; Bonnemains, L.; Boussion, F.; Sentilhes, L.; Allory, P.; LÃ©pinard, C.; Guichet, A.; Triau, S.	Objective: Since 1998, French multidisciplinary prenatal diagnosis centers (CPDPN) offer a training opportunity to first-level screening sonographers. This study measures the impact of this training on prenatal detection rates of congenital heart diseases (CHDs). Methods: We analyzed the sensitivity of screening sonographers by comparing CHD prenatal diagnoses and CHDs observed after birth in the…	2008		Prenatal Diagnosis	28	11	1016-1022	10.1002/pd.2113
100	Outcome of in vitro fertilization cycles with preimplantation genetic testing for aneuploidies: let's be honest with one another	Paulson, Richard J.		2019		Fertility and Sterility	112	6	1013-1014	https://dx.doi.org/10.1016/j.fertnstert.2019.11.002
101	Preimplantation genetic screening: what is the clinical efficiency?	Paulson, Richard J.		2017		Fertility and Sterility	108	2	228-230	https://dx.doi.org/10.1016/j.fertnstert.2017.06.023
102	Preimplantation genetic diagnosis of chromosomal abnormalities by multicolour fluorescence in situ hybridisation	Parikh, F. R.; Madon, P. F.; Athalye, A. S.; Naik, N. J.; Gada, S. D.; Ganla, K. N.; Nadkarni, S. G.; Patki, A. S.; Khot, S. S.	Preimplantation genetic diagnosis (PGD) is an early diagnosis of genetic disorders, prior to the onset of pregnancy. PGD incorporates the latest techniques in assisted reproduction and molecular genetics. Embryos or oocytes are biopsied during culture in vitro and genetic analysis is carried out on the blastomeres or polar bodies. Embryos shown to be free of the genetic disease under investigatio…	2001		Journal of the Indian Medical Association	99	8	441-444
103	First-trimester ductus venosus screening for cardiac defects: a meta-analysis	Papatheodorou, S.; Evangelou, E.; Makrydimas, G.; Ioannidis, J.; Papatheodorou, S. I.; Evangelou, E.; Makrydimas, G.; Ioannidis, J. P. A.	Background: Heart defects are the most common congenital abnormalities. Objective: We aimed to evaluate in a meta-analysis the screening performance of abnormal ductus venosus (DV) Doppler waveform for detection of congenital heart disease (CHD) in chromosomally normal fetuses. Search Strategy: Studies were retrieved from a search of MEDLINE, ISI, SCOPUS and EMBASE (from 1999 to March 2011) using…	2011		BJOG: An International Journal of Obstetrics & Gynaecology	118	12	1438-1445	10.1111/j.1471-0528.2011.03029.x
104	Clinical evaluation of the IONA test: a non-invasive prenatal screening test for trisomies 21, 18 and 13	Papageorghiou, A. T.; Khalil, A.; Forman, M.; Hulme, R.; Mazey, R.; Mousa, H. A.; Johnstone, E. D.; McKelvey, A.; Cohen, K. E.; Risley, M.; Denman, W.; Kelly, B.	Objective: To evaluate the clinical accuracy of the IONAÂ® test for aneuploidy screening.Methods: This was a multicenter blinded study in which plasma samples from pregnant women at increased risk of trisomy 21 underwent cell-free DNA analysis utilizing the IONA test. For each sample, the IONA software generated a likelihood ratio and a maternal age-adjusted probability risk score for trisomies 2…	2016		Ultrasound in Obstetrics & Gynecology	47	2	188-193	10.1002/uog.15791
105	Pre-implantation genetic diagnosis and screening: Now and the future	Palini, S.; De Stefani, S.; Primiterra, M.; Galluzzi, L.	Since 1989, the year of the first pre-implantation genetic diagnosis (PGD), many developments occurred both in assisted reproduction techniques and in molecular tools. While PGD is a well-established and documented application, pre-implantation genetic screening (PGS) for the detection of aneuploid embryos is still debated due to the presence of mosaicism in the embryo, but especially to the know…	2015		Gynecological Endocrinology	31	10	755-759	http://dx.doi.org/10.3109/09513590.2015.1068752
106	Bioinformatic identification of euploid and aneuploid embryo secretome signatures in IVF culture media based on MALDI-ToF mass spectrometry	Pais, R. J.; Sharara, F.; Zmuidinaite, R.; Butler, S.; Keshavarz, S.; Iles, R.	Purpose: Embryo genotyping in IVF clinics aims to identify aneuploid embryos, and current methodologies rely on costly, invasive and time-consuming approaches such as PGT-A screening. MALDI-ToF-based mass spectral analysis of embryo culture has been demonstrated to be a non-invasive, affordable and accurate technique that is able to capture secretome profiles from embryo culture media extremely q…	2020		Journal of Assisted Reproduction and Genetics	37	9	2189-2198	http://dx.doi.org/10.1007/s10815-020-01890-8
107	Predictive value of preimplantation genetic diagnosis for aneuploidy screening in repeated IVF-ET cycles among women with recurrent implantation failure	Pagidas, K.; Ying, Y.; Keefe, D.	Objective: To determine the predictive value of euploid embryos in women with recurrent implantation failure undergoing repeated IVF-ET cycles with PGD (PGD). Design(s): Cohort of IVF-PGD cycles in a tertiary care ART facility. Materials and method(s): Fifty-five consecutive patients with repeated implantation failure (more than three failed IVF-ET cycles) underwent two or more PGD cycles for ane…	2008		Journal of Assisted Reproduction and Genetics	25	2025-02-03	103-106	http://dx.doi.org/10.1007/s10815-008-9200-y
108	Successful pregnancy after prenatal diagnosis by NGS for a carrier of complex chromosome rearrangements	Ou, J.; Yang, C.; Cui, X.; Chen, C.; Ye, S.; Zhang, C.; Wang, K.; Chen, J.; Zhang, Q.; Qian, C.; Fang, G.; Zhang, W.	Background: The study is aimed to provide prediction for fertility risk in the setting of assisted reproduction for a woman with complex chromosomal rearrangements (CCRs). Method(s): We implemented a robust approach, which combined whole-genome low-coverage mate-pair sequencing (WGL-MPS), junction-spanning PCR and preimplantation genetic testing for aneuploidy (PGT-A) method to provide accurate c…	2020		Reproductive Biology and Endocrinology	18	1	15	http://dx.doi.org/10.1186/s12958-020-00572-5
109	Comprehensive ultrasound examination in a private perinatal practice	Ott, W. J.; Arias, F.; Sheldon, G.; Sunderji, S.; Taysi, K.	A retrospective review of the types of patients seen and the accuracy of the diagnosis made was undertaken for patients referred for comprehensive ultrasound examination in a large private perinatal practice. A review of the perinatal ultrasound database, neonatal intensive care database, and hospital charts was done in 1338 patients referred to the perinatal ultrasound laboratory for comprehensi…	1995		American Journal of Perinatology	12	6	385-391
110	Limited sensitivity of NGS-based detection of unbalanced products from reciprocal translocations inpolar bodies and blastocysts	Osetek, K.; Kotanidou, A.; Harasim, T.; Wagner, A.; Rost, I.; Klein, H. G.	Introduction: Numerous publications have demonstrated that preimplantation genetic diagnosis (PGD) increases the implantation rate and percentage of healthy newborns or at least decreases themiscarriage rate for translocation carriers with recurrent pregnancy losses (Fisher et al. 2010, Ikumaet al. 2018). The aim of this study was to evaluate whether VeriSeq PGS, a next generation sequencingbased…	2019		Reproductive BioMedicine Online	38	Supplement 1	e33-e34	http://dx.doi.org/10.1016/j.rbmo.2019.03.055
111	Intercycle variation in embryo aneuploidy rates	Ortiz, J. A.; Lledo, B.; Morales, R.; Turienzo, A.; Ten, J.; Bernabeu, A.; Llacer, J.; Bernabeu, R.	Study question: Should we expect similar aneuploidy rates among different cycles in the same couple? Summary answer: The embryo aneuploidy rate from the first CCS cycle is unable to predict the embryo aneuploidy rate in the next CCS of the same couple. What is known already: The development of CCS has offered valuable insight into the chromosomal status of embryos. Embryo chromosomal aneuploidy i…	2016		Human Reproduction	31	Supplement 1		http://dx.doi.org/10.1093/humrep/31.Supplement_1.1
112	Trisomy 21 in both fetuses in a DCDA twin pregnancy	Ong, J.; Gosavi, A.; Biswas, A.; Choolani, M.	A woman's chances of having a child with Down syndrome increases with age. By age 40, the risk of conceiving a child with Down syndrome is about 1 in 100. We report a rare case of dizygotic dichorionic diamniotic twin pregnancy conceived via in vitro fertilisation, with both twins having trisomy 21. Both fetuses were independently detected to be at high risk of autosomal trisomy, initially via fi…	2019		BMJ Case Reports	12	4	e227608	http://dx.doi.org/10.1136/bcr-2018-227608
113	Trophectoderm (TE) biopsy for aneuploidy screening results in lowerinitialhcglevels with altered predictive values: Lowinitial levels stillhave high delivery rates and normal pregnancy outcomes	Olcha, M.; Ferry, K. M.; Forman, E.; Hong, K.; Treff, N.; Scott, R.	Objective: Lower initial HCG (iHCG) levels 2 weeks after oocyte retrieval predict higher early pregnancy loss risk and may be used for counseling and to direct treatment. TE biopsy is becoming routine and given that it necessarily reduces initial trophoblast volume, it might alter iHCG levels and eventually placental sufficiency. This study seeks to determine whether TE biopsy impacts iHCG levels…	2012		Fertility and Sterility	98	3 SUPPL. 1	S112	http://dx.doi.org/10.1016/j.fertnstert.2012.07.412
114	Mitochondrial DNA (mtDNA) counts correlate to maternal age, day of biopsy and implantation potential	Ogur, C.; Findikli, N.; Caferler, J.; Gultomruk, M.; Capar, B.; Griffin, D. K.; Bahceci, M.	Introduction: MtDNA copy number analysis remains controversial as a biomarker for embryo implantation and viability assessments with different authors reporting conflicting results. Initial reports (Fragouli et al., 2015, Diez-Juan et al., 2015) indicated that embryos with unusually high levels of mtDNA did not implant and those that did have a mean lower mtDNA count. Such findings have been chal…	2019		Reproductive BioMedicine Online	38	Supplement 1	e26-e27	http://dx.doi.org/10.1016/j.rbmo.2019.03.045
115	Prenatal ultrasound detection of facial clefts: a prospective study of 49,314 deliveries in a non-selected population in Norway	Offerdal, K.; Jebens, N.; Syvertsen, T.; Blaas, H. G.; Johansen, O. J.; Eik-Nes, S. H.; Offerdal, K.; Jebens, N.; Syvertsen, T.; Blaas, H. G. K.; Johansen, O. J.; Eik-Nes, S. H.	Objectives: To evaluate prenatal detection of facial clefts by ultrasound examination in a large non-selected population, and to study trends in detection rates over 18 years, as well as the prevalence of isolated cases and those with associated anomalies. Methods: This prospective follow-up study from January 1987 to December 2004 was divided into two 9-year periods. The study included all regis…	2008		Ultrasound in Obstetrics & Gynecology	31	6	639-646	10.1002/uog.5280
116	Comparison of the efficiency of second-trimester nasal bone hypoplasia and increased nuchal fold in Down syndrome screening	Odibo, A. O.; Sehdev, H. M.; Gerkowicz, S.; Stamilio, D. M.; Macones, G. A.; Odibo, Anthony O.; Sehdev, Harish M.; Gerkowicz, Sabrina; Stamilio, David M.; Macones, George A.	Objective: The purpose of this study was to compare the efficiency of second-trimester nasal bone hypoplasia (NB) and increased nuchal fold (NF) in Down syndrome screening. Study Design: This was a prospective multicenter cohort study of women who underwent an anatomic survey between 16 and 22 weeks of gestation. The fetal NB and other markers of fetal aneuploidy that included NF were evaluated. …	2008		American Journal of Obstetrics & Gynecology	199	3	281.e1-5	10.1016/j.ajog.2008.06.078
117	The association between fetal nasal bone hypoplasia and aneuploidy	Odibo, A. O.; Sehdev, H. M.; Dunn, L.; McDonald, R.; Macones, G. A.; Odibo, Anthony O.; Sehdev, Harish M.; Dunn, Linda; McDonald, Raegan; Macones, George A.	Objective: To determine the association between fetal nasal bone hypoplasia and aneuploidy in women undergoing prenatal diagnosis. Methods: A prospective cohort study involving women undergoing chorionic villus sampling and amniocentesis for an increased risk of aneuploidy. Fetal biometric and nasal bone measurements were obtained at the time of prenatal diagnosis and compared with karyotypes. Na…	2004		Obstetrics & Gynecology	104	6	1229-1233	10.1097/01.aog.0000148848.49752.37
118	Second Trimester Serum Biomarker Screen for Fetal Aneuploidies as a Predictor of Preterm Delivery: A Population-Based Study	Nunthapiwat, Sujinun; Sekararithi, Ratanaporn; Wanapirak, Chanane; Sirichotiyakul, Supatra; Tongprasert, Fuanglada; Srisupundit, Kasemsri; Luewan, Suchaya; Tongsong, Theera	Objective: To determine the association between second-trimester serum Down syndrome screening (alpha-fetoprotein [AFP] free beta-human chorionic gonadotropin [b-hCG] unconjugated estriol [uE3]) and preterm birth and to create predictive models for preterm birth.Methods: Secondary analysis on a prospective database of pregnancies undergoing second-trimester screen with complete follow-up. The mul…	2019		Gynecologic & Obstetric Investigation	84	4	326-333	10.1159/000495614
119	SNP microarray-based 24 chromosome aneuploidy screening demonstrates that cleavage-stage FISH poorly predicts aneuploidy in embryos that develop to morphologically normal blastocysts	Northrop, L. E.; Treff, N. R.; Levy, B.; Scott, R. T.	Although selection of chromosomally normal embryos has the potential to improve outcomes for patients undergoing IVF, the clinical impact of aneuploidy screening by fluorescence in situ hybridization (FISH) has been controversial. There are many putative explanations including sampling error due to mosaicism, negative impact of biopsy, a lack of comprehensive chromosome screening, the possibility…	2010		Molecular Human Reproduction	16	8	590-600	http://dx.doi.org/10.1093/molehr/gaq037
120	The role of sperm aneuploidy as a predictor of the success of intracytoplasmic sperm injection?	Nicopoullos, J. D. M.; Gilling-Smith, C.; Almeida, P. A.; Homa, S.; Nice, L.; Tempest, H.; Ramsay, J. W. A.	BACKGROUND: We present the first powered prospective study to assess whether sperm aneuploidy can predict the outcome of ICSI., METHODS: Our null hypothesis was that aneuploidy rates (AR) are identical in men who achieve successful (Group A) and unsuccessful (Group B) ICSI outcome. A power calculation yielded a sample number of 56 to achieve 80% power to reject our hypothesis at the 5% significan…	2008		Human reproduction (Oxford, England)	23	2	240-50
121	Nuchal translucency and other first-trimester sonographic markers of chromosomal abnormalities	Nicolaides, Kypros H.	There is extensive evidence that effective screening for major chromosomal abnormalities can be provided in the first trimester of pregnancy. Prospective studies in a total of 200,868 pregnancies, including 871 fetuses with trisomy 21, have demonstrated that increased nuchal translucency can identify 76.8% of fetuses with trisomy 21, which represents a false-positive rate of 4.2%. When fetal nuch…	2004		American Journal of Obstetrics & Gynecology	191	1	45-67	10.1016/j.ajog.2004.03.090
122	An economic analysis of preimplantation genetic testing for aneuploidy by polar body biopsy in advanced maternal age	Neumann, K.; Sermon, K.; Bossuyt, P.; Goossens, V.; Geraedts, J.; Traeger-Synodinos, J.; Parriego, M.; Schmutzler, A.; van der Ven, K.; Rudolph-Rothfeld, W.; Vonthein, R.; Griesinger, G.	Objective: What are the cost per live birth and the incremental cost of preventing a miscarriage with preimplantation genetic testing for aneuploidy (PGT-A) by polar body biopsy and array-based comprehensive genome hybridisation (aCGH) versus regular IVF/ICSI without PGT-A for infertility treatment in women 36-40 years of age?. Design(s): Decision tree model. Population: A randomised clinical tri…	2020		BJOG: An International Journal of Obstetrics and Gynaecology	127	6	710-718	http://dx.doi.org/10.1111/1471-0528.16089
123	Study to Validate niPGT-A Clinical Benefit (niPGT-A_RCT)	Nct,	The goal of assisted reproductive technology (ART) is to optimise the chances of conception and the delivery of healthy babies. The study and selection of embryos before transfer is a key step for the success of infertility treatments in assisted reproduction. Chromosomal abnormalities lead to implantation failure, early pregnancy loss or severe chromosomal diseases. Recent studies suggest that t…	2019		Randomized Controlled Clinical Study to Assess the Benefit of Non-invasive PGT-A, by the Analysis of Spent Blastocyst Media, as a Tool for Embryo Selection in Infertile Patients Undergoing Assisted Reproduction
124	Interventions for improving reproductive outcomes in women with recurrent implantation failure undergoing assisted reproductive techniques	Nastri, Carolina O.; Teixeira, Danielle M.; Moroni, Rafael M.; Navarro, Paula A.; Ferriani, Rui A.; Martins, Wellington P.	This is the protocol for a review and there is no abstract. The objectives are as follows:, The objective of this review is to assess the efficacy and safety of interventions designed to improve reproductive outcomes in women with RIF undergoing ART.					10
125	Assessment for early embryo quality improves the sensitivity and specificity to predicting embryonic development potential	Nan, L.; Li, J. Y.; Tang, Y. M.; Wei, J. H.	BACKGROUND: Embryo viability assessment is directly related to the selection of embryo transplantation and clinical outcome of assisted reproduction. OBJECTIVE(S): To summarize the assessment methods for early embryonic development. METHOD(S): The first author searched PubMed database for relevant articles published from January 1990 to December 2013 using the keywords of "assisted reproductive t…	2014		Chinese Journal of Tissue Engineering Research	18	42	6849-6855	http://dx.doi.org/10.3969/j.issn.2095-4344.2014.42.024
126	Regularities in morphokinetic development that can be used to predict embryo aneuploidy	Nagornyy, V. O.; Mazur, P. S.; Semeniuk, L. S.; Zukin, V. D.	The time-lapse imaging embryo culture is known to be helpful in prediction of blastocyst formation and embryo implantation. Several approaches were done to compare collected imaging data to ploidy of embryos. Using published research some fraction of embryos can be excluded from embryo transfer as suspected to be aneuploid. However, further improvement is needed to provide embryologist with valid…	2014		Chromosome Research	22	4	630-631	http://dx.doi.org/10.1007/s10577-014-9437-5
127	PGS, PGD and PGD-counselling in Russia: Experience of a reference laboratory	Musatova, E.; Sofronova, Y.; Bikanov, R.; Pomerantseva, E.	Introduction: Preimplantation genetic screening (PGS) for chromosomal abnormalities helps to select euploid embryos for transfer and therefore enhances pregnancy rate in IVF patients. Preimplantation genetic diagnosis (PGD) for monogenic disorders allows to prevent birth of affected child in families with high genetic risk. Material(s) and Method(s): PGS by aCGH with 24sure kit or by NGS with Ver…	2019		European Journal of Human Genetics	26	Supplement 1	151	http://dx.doi.org/10.1038/s41431-018-0247-7
128	39. CLINICAL INTERPRETATION OF NON-STANDARD PGT-A RESULTS	Musatova, E.; Pomerantseva, E.	Introduction: Preimplantation genetic testing for chromosome anomalies has been used to improve reproductive outcomes for nearly 20 years. But in some cases, the effectiveness of Preimplantation genetic testing for aneuploidies (PGT-A) may be reduced. Sources of errors during PGT-A are low sensitivity or specificity of either method or interpretation. The threshold value that separates normal res…	2019		Reproductive BioMedicine Online	39	Supplement 1	e50-e51	http://dx.doi.org/10.1016/j.rbmo.2019.04.092
129	Cost-effectiveness analysis of preimplantation genetic screening (PGS) and in vitro fertilization (IVF) versus expectant management in patients with unexplained recurrent pregnancy loss (RPL)	Murugappan, G.; Ohno, M. S.; Lathi, R. B.	OBJECTIVE: Due to the high frequency of aneuploidy in first trimester miscarriages, IVF/PGS (PGS) are increasingly performed in RPL patients with limited clinical evidence. Our objective is to determine if PGS is cost-effective compared to EM in achieving live birth (LB) and preventing clinical miscarriage (CM) for patients with unexplained RPL. DESIGN: A decision analysis of cost incurred and cl…	2014		Fertility and Sterility	102	3 SUPPL. 1	e53-e54	http://dx.doi.org/10.1016/j.fertnstert.2014.07.185
130	To test or not to test? A framework for counselling patients on preimplantation genetic testing for aneuploidy (PGT-A)	Murphy, Lauren A.; Seidler, Emily A.; Vaughan, Denis A.; Resetkova, Nina; Penzias, Alan S.; Toth, Thomas L.; Thornton, Kim L.; Sakkas, Denny	Study Question: What is the treatment path and cumulative live birth (CLB) rate from a single oocyte retrieval of patients who intend to pursue PGT-A at the start of an IVF cycle compared to matched controls?Summary Answer: The choice of PGT-A at the start of the first IVF cycle decreases the CLB per oocyte retrieval for patients <38 years of age, however patients â‰¥38 years of age benefit signi…	2019		Human Reproduction	34	2	268-275	10.1093/humrep/dey346
131	Detection of mosaicism at blastocyst stage with the use of high-resolution next-generation sequencing	Munne, S.; Wells, D.	A significant proportion of human preimplantation embryos produced during the course of in vitro fertilization (IVF) treatments contain two or more cytogenetically distinct cell lines. This phenomenon, known as chromosomal mosaicism, can involve the presence of cells with different types of aneuploidy in the absence of any normal cells or a mixture of euploid and abnormal cells. Although a high p…	2017		Fertility and Sterility	107	5	1085-1091	http://dx.doi.org/10.1016/j.fertnstert.2017.03.024
132	Selection of embryos by morphology is less effective than by a combination of aneuploidy testing and morphology observations	Munne, Santiago; Tomkin, Giles; Cohen, Jacques	There is a known correlation between morphology and euploidy, but we believe that the association between the two embryo selection systems is too marginal to claim that it is absolute and that one can simply replace one system by the other. The optimal way to select euploid embryos is through a combination of morphology determination and preimplantation genetic diagnosis.	2009		Fertility and Sterility	91	3	943-5
133	Preimplantation genetic testing for aneuploidy versus morphology as selection criteria for single frozen-thawed embryo transfer in good-prognosis patients: a multicenter randomized clinical trial	MunnÃ©, S.; Kaplan, B.; Frattarelli, J. L.; Child, T.; Nakhuda, G.; Shamma, F. N.; Silverberg, K.; Kalista, T.; Handyside, A. H.; Katz-Jaffe, M.; Wells, D.; Gordon, T.; Stock-Myer, S.; Willman, S.	OBJECTIVE: To evaluate the benefit of next-generation sequencing (NGS)-based preimplantation genetic testing for aneuploidy (PGT-A) for embryo selection in frozen-thawed embryo transfer. DESIGN: Randomized controlled trial. SETTING: Not applicable. PATIENT(S): Women aged 25-40Â years undergoing IVF with at least two blastocysts that could be biopsied. INTERVENTION(S): Randomization for single fro…	2019	Dec	Fertil Steril	112	6	1071-1079.e7	10.1016/j.fertnstert.2019.07.1346
134	Predictability of preimplantation genetic diagnosis of aneuploidy and translocations on prospective attempts	Munne, S.; Escudero, T.; Colls, P.; Xuezhong, Z.; Oter, M.; Garrisi, M.; Barnes, F.; Zouves, C.; Werlin, L.; Magli, C.; Cohen, J.	The aim of this study was to determine if the outcomes of aneuploidy and translocation testing by preimplantation genetic diagnosis (PGD) at the 8-cell stage have a predictive value for new genetic diagnosis cycles. In total, 83 cycles (39 patients) undergoing PGD of translocations and 378 cycles (176 patients) of aneuploidy were included. Predictability, defined as having similar rate (+/-20%) o…	2004		Reproductive BioMedicine Online	9	6	645-51
135	Preimplantation aneuploidy testing outcome	Munne, S.	More than 50% of embryos have chromosome abnormalities, most of which are incompatible with life by preventing further development, implantation or reaching term. Although morphological selection can screen out some of them the majority are not correlated with morphology, and 50% of blastocysts in women 35 and older are again found to be chromosomally abnormal. Thus, Preimplantation Genetic Diagn…	2010		Reproductive BioMedicine Online	20	SUPPL. 1	S4-S5
136	Time-lapse morphokinetic assessment has low to moderate ability to predict euploidy when patient- and ovarian stimulation-related factors are taken into account with the use of clustered data analysis	Mumusoglu, S.; Yarali, I.; Bozdag, G.; Ozdemir, P.; Polat, M.; Sokmensuer, L. K.; Yarali, H.	Objective To study whether time-lapse morphokinetic (TLM) assessment predicts ploidy status when patient- and ovarian stimulation-related factors are taken into account. Design Retrospective cohort study. Setting Private IVF clinic. Patient(s) In total, 103 consecutive patients (415 blastocysts) were included. All embryos were individually cultured in a time-lapse incubator from intracytoplasmic …	2017		Fertility and Sterility	107	2	413	http://dx.doi.org/10.1016/j.fertnstert.2016.11.005
137	FMR1 gene CGG repeat variation within the normal range is not predictive of ovarian response in IVF cycles	Morin, S. J.; Tiegs, A. W.; Franasiak, J. M.; Juneau, C. R.; Hong, K. H.; Werner, M. D.; Zhan, Y.; Landis, J.; Scott, R. T.	The relationship between FMR1 CGG premutation status and decreased ovarian responsiveness is well established. The association between FMR1 CGG repeat number in the currently defined normal range (less than 45 repeats) and ovarian reserve, however, is controversial. This retrospective study examined whether variation in CGG repeat number in the normal range was associated with markers of ovarian …	2016		Reproductive BioMedicine Online	32	5	496-502	http://dx.doi.org/10.1016/j.rbmo.2016.02.009
138	The dilemma of aneuploidy screening on low responders	Morin, S. J.; Kaser, D. J.; Franasiak, J. M.	Purpose of review: Preimplantation genetic testing for aneuploidy (PGT-A) has been demonstrated to improve implantation and pregnancy rates and decrease miscarriage rates over standard morphology-based embryo selection. However, there are limited data on its efficacy in patients with diminished ovarian reserve or a poor response to stimulation who may have fewer embryos to select amongst. Recent …	2018		Current Opinion in Obstetrics and Gynecology	30	3	179-184	http://dx.doi.org/10.1097/GCO.0000000000000449
139	Translocations, inversions and other chromosome rearrangements	Morin, Scott J.; Eccles, Jennifer; Iturriaga, Amanda; Zimmerman, Rebekah S.	Chromosomal rearrangements have long been known to significantly impact fertility and miscarriage risk. Advancements in molecular diagnostics are challenging contemporary clinicians and patients in accurately characterizing the reproductive risk of a given abnormality. Initial attempts at preimplantation genetic diagnosis were limited by the inability to simultaneously evaluate aneuploidy and mis…	2017		Fertility and Sterility	107	1	19-26	https://dx.doi.org/10.1016/j.fertnstert.2016.10.013
140	Frozen embryo transfers following trophectoderm biopsy result in lower initial HCG levels, but result in high pregnancy rates and normal pregnancy outcomes	Morin, S.; Hodes-Wertz, B.; Grifo, J.	OBJECTIVE: Initial human chorionic gonadotropin (iHCG) levels are routinely used to counsel patients regarding likelihood of pregnancy.1 Low iHCG levels indicate high risk of early pregnancy loss. Trophectoderm (TE) biopsy for aneuploidy screening is being increasingly utilized to improve pregnancy rates. Given that TE biopsies necessarily reduce the trophoblast volume, this procedure might decre…	2014		Fertility and Sterility	101	2 SUPPL. 1	e32
141	Polar body biopsy	Montag, M.; Koster, M.; Strowitzki, T.; Toth, B.	Polar body biopsy combined with array comparative genomic hybridization allows detection of maternal chromosomal aberrations. Although it has limitations, it can be seen as an alternative to blastomere and trophectoderm biopsy. Â© 2013 by American Society for Reproductive Medicine.	2013		Fertility and Sterility	100	3	603-607	http://dx.doi.org/10.1016/j.fertnstert.2013.05.053
142	2. CLINICAL COMPARISON OF TWO PGT-A PLATFORMS UTILIZING DIFFERENT THRESHOLDS TO DETERMINE PLOIDY STATUS	Monahan, D.; Harton, G.; Griffin, D.; Angle, M.; Smikle, C.	Introduction: Unlike previous technologies that lack the diagnostic performance to reliably detect mosaicism for preimplantation genetic testing for aneuploidy (PGT-A), next generation sequencing (NGS) based platforms now allow for the detection of lower-level mosaicism. Due to this increased sensitivity, thresholds need to be put in place to classify embryos as euploid, aneuploid, or mosaic. The…	2019		Reproductive BioMedicine Online	39	Supplement 1	e27-e28	http://dx.doi.org/10.1016/j.rbmo.2019.04.055
143	Day-3 embryo morphology predicts euploidy among older subjects	Moayeri, Sharon E.; Allen, Rene B.; Brewster, Wendy R.; Kim, Moon H.; Porto, Manuel; Werlin, Lawrence B.	OBJECTIVE: To evaluate whether day-3 embryo morphology predicts euploidy., DESIGN: Retrospective., SETTING: Private IVF center., PATIENT(S): Subjects (n = 144) undergoing in vitro fertilization and preimplantation genetic diagnosis (PGD)., INTERVENTION(S): Translate day-3 embryo characteristics into a standardized score., MAIN OUTCOME MEASURE(S): Day-3 embryo morphology score and PGD fluorescence…	2008		Fertility and Sterility	89	1	118-23
144	Feasibility of artificial intelligence for predicting live birth, from a blastocyst image	Miyagi, Y.; Habara, T.; Hirata, R.; Hayashi, N.	Study question: Can artificial intelligence (AI) applied toward blastocyst images have strong potential to predict the probability of becoming an alive neonate? Summary answer: Classifiers using AI applied toward a blastocyst image have strong potential to show the probability of an alive neonate being the outcome. What is known already: None of the features of morphological structures have been …	2018		Human Reproduction	33	Supplement 1		http://dx.doi.org/10.1093/humrep/33.Supplement_1.1
145	Correction of chromosomal abnormalities following treatment of mosaic mouse embryonic stem cells with lapatinib and paclitaxel	Mirzaei Seresht, B.; Bazrgar, M.; Sheidai, M.; Masoudi, N. S.; Mollammohamadi, S.; Hassani, N.	Objective: One of the main reasons for failure of assisted reproductive technology (ART) especially In vitro fertilization (IVF) is high incidence of chromosomal abnormalities in embryos that mostly are diploid-aneuploid mosaic. mESCbased systems can be used as a model to investigate the trend of preimplantation human embryo development and used for embryo toxicity screening. Recent studies show …	2016		Cell Journal	18	Supplement 1	48
146	Improving FISH diagnosis for preimplantation genetic aneuploidy screening	Mir, P.; Rodrigo, L.; Mateu, E.; Peinado, V.; Milan, M.; Mercader, A.; Buendia, P.; Delgado, A.; Pellicer, A.; Remohi, J.; Rubio, C.	BACKGROUND: In our routine programme of preimplantation genetic aneuploidy screening (PGS) by fluorescence in situ hybridization (FISH), nine chromosomes (13, 15, 16, 17, 18, 21, 22, X and Y) are analysed in two consecutive hybridization rounds. We also perform additional hybridization rounds for these chromosomes, using probes that bind to different loci, for non-conclusive results and for confi…	2010		Human reproduction (Oxford, England)	25	7	1812-7	https://dx.doi.org/10.1093/humrep/deq122
147	Developments in laboratory techniques for prenatal diagnosis	Miny, P.; Tercanli, S.; Holzgreve, W.	Ongoing trends in prenatal diagnosis aim at early, rapid, and ideally noninvasive diagnosis as well as at the improvement of risk-screening for aneuploidy. Interphase-fluorescence in situ hybridization and quantitative fluorescence polymerase chain reaction are efficient tools for the rapid exclusion of selected aneuploidies in addition to the established direct preparation of chromosomes from ch…	2002		Current Opinion in Obstetrics and Gynecology	14	2	161-168	http://dx.doi.org/10.1097/00001703-200204000-00010
148	What is the minimal number of MII oocytes or day-3 embryos for a successful comprehensive chromosomal Screening (CCS) cycle	Milan Sanchez, M.; Rodrigo, L.; Mateu, E.; Peinado, V.; Garcia Herrero, S.; Campos Galindo, I.; Poo, M. E.; Simon, C.; Rubio, C.	Study question: To know what is the minimum number of metaphase II (MII) oocytes or cleavage stage embryos biopsied on day-3 to ensure the best reproductive clinical outcome in terms of percentage of cycles with euploid embryos for transfer (TR), ongoing pregnancy rate per transfer (OPRT) and ongoing pregnancy rate per stimulated cycle (OPRC). Summary answer: Both TR and OPRC were significantly b…	2014		Human Reproduction	29	SUPPL. 1		http://dx.doi.org/10.1093/humrep/29.Supplement_1.1
149	The analysis of one or two blastomeres for PGD using fluorescence in-situ hybridization	Michiels, A.; Van Assche, E.; Liebaers, I.; Van Steirteghem, A.; Staessen, C.	Background: The analysis of one or two blastomeres for PGD using fluorescence in-situ hybridization (FISH) is debated. The proportion of analysable embryos, false negatives, false positives, sensitivity, specificity, negative predictive value (NPV), positive predictive value (PPV) and efficiency were evaluated when one or two blastomeres were analysed. Method(s): Embryos of patients having PGD fo…	2006		Human Reproduction	21	9	2396-2402	http://dx.doi.org/10.1093/humrep/del186
150	Genetic counselling, patient education, and informed decision-making in the genomic era	Metcalfe, Sylvia A.	Genomic technologies are now being applied to reproductive genetic screening. Circulating cell-free DNA testing in pregnancy for fetal chromosomal abnormalities is becoming more widely used as a screening test, and expanded carrier screening for autosomal and X-linked recessive conditions for more than a hundred conditions is available to couples for testing before and during pregnancy. These are…	2018		Seminars in Fetal & Neonatal Medicine	23	2	142-149	10.1016/j.siny.2017.11.010
151	10p15.3p13 duplication inherited from paternal balance translocation (46,XY,t(5;10)(q35.1;p13)) identified on non-invasive prenatal testing	Mei, Jin; Wang, Hao; Zhan, Liyong	Balanced reciprocal translocations are relatively common human genetic abnormalities that involve the exchange of the terminal segments between different chromosomes and have an approximately 5-80% chance of generating an embryo with chromosomal abnormalities. Non-invasive prenatal testing (NIPT) has been increasingly used in clinical practice to detect fetal trisomies 21, 18 and 13 with a sensit…	2017		Journal of Obstetrics & Gynaecology Research	43	6	1076-1079	10.1111/jog.13323
152	A comparative analysis of preimplantation genetic testing techniques past and present at sullivan nicolaides pathology	McReight, E.; Brookwell, R.; Barton, N.; Anderson, J.	Preimplantation Genetic Testing (PGT) is a rapidly growing area in the Cytogenetic Department of Sullivan Nicolaides Pathology (SNP). Until the mid-2000s, FISH probes were used to identify aneuploidy of chromosomes 13, 16, 18, 21, 22, X and Y, with relative success. Post FISH, PGT technology advanced to using the Illumina 24 Sure comparative genomic hybridization (CGH) microarray platforms. These…	2019		Twin Research and Human Genetics	21	5	466	http://dx.doi.org/10.1017/thg.2018.52
153	"Floating denominators"--effect of verification bias on accuracy estimates for preimplantation diagnosis	McDonough, Paul G.		2003		Fertility and Sterility	79	4	1042-4
154	Identifying chromosomes with significant roles in blastocyst development	McCulloh, D. H.; Lee, H. L.; McCaffrey, C.; Hodes-Wertz, B.; Grifo, J. A.	Study question: Aneuploidy screening helps to identify embryos that will not become healthy babies; however, little is known about the influence of individual chromosome aneuploidies (ICAs) on embryonic development. Knowledge of which ICAs affect early embryonic development may help us to understand where critical genetic elements controlling early development can be found. Summary answer: Trisom…	2015		Human Reproduction	30	SUPPL. 1		http://dx.doi.org/10.1093/humrep/30.Supplement-1.1
155	Screening for aneuploidy in the first trimester by assessment of blood flow in the ductus venosus	Mavrides, Eleni; Sairam, Shanthi; Hollis, Brian; Thilaganathan, Baskaran	: ObjectiveTo assess the role of ductus venosus Doppler assessment in screening for fetal aneuploidy in pregnancies at 11â€“14 weeks of gestation.: DesignProspective observational study.: SettingIn a tertiary referral fetal medicine unit.: PopulationTwo hundred fifty-six consecutive pregnancies between 11 and 14 weeks of gestation referred to our unit.: MethodsNuchal translucency was measured and…	2002		BJOG: An International Journal of Obstetrics & Gynaecology	109	9	1015-1019	10.1111/j.1471-0528.2002.01482.x
156	Preimplantation genetic screening: Back to the future	Mastenbroek, S.; Repping, S.	All agree that in hindsight the rapid adoption of preimplantation genetic screening (PGS) using cleavage stage biopsy and fluorescence in situ hybridization (FISH) in routine clinical practice without proper evaluation of (cost-)effectiveness basically resulted in couples paying more money for a less effective treatment. Now, almost 20 years later, we are on the verge of a new era of PGS. But hav…	2014		Human Reproduction	29	9	1846-1850	http://dx.doi.org/10.1093/humrep/deu163
157	The application of PGT-A for carriers of balanced structural chromosomal rearrangements	Fodina, Violeta; Dudorova, Alesja; Alksere, Baiba; Dzalbs, Aigars; Vedmedovska, Natalija; Andersone, Santa; Una, Conka; Juris, Erenpreiss; Dace, Berzina	The aim of this study was to analyze differences in chromosomal aberrations and euploidy in embryos of each translocation type and gender of carrier in the case series of 10 couples with balanced translocations who underwent IVF with embryos trophectoderm (TE) biopsy and PGT-A to detect chromosomal aberrations. This is a Case Series (Retrospective study). In each case, controlled ovarian hypersti…	2019		Gynecological endocrinology : the official journal of the International Society of Gynecological Endocrinology	35	sup1	18-23	https://dx.doi.org/10.1080/09513590.2019.1632091
158	Live birth after polar body array comparative genomic hybridization prediction of embryo ploidy-the future of IVF?	Fishel, Simon; Gordon, Anthony; Lynch, Colleen; Dowell, Ken; Ndukwe, George; Kelada, Ehab; Thornton, Simon; Jenner, Lucy; Cater, Ellen; Brown, Anthony; Garcia-Bernardo, Jose	OBJECTIVE: To ascertain meiotic aneuploidy of the human egg using array comparative genomic hybridization to evaluate the 23-paired chromosome copy number of first polar body as an objective prognosticator of embryo viability for embryo transfer in the same cycle., DESIGN: Case report., SETTING: Independent-sector IVF program., PATIENT(S): A 41-year-old woman with a history of 13 failed cycles of…	2010		Fertility and Sterility	93	3	1006.e7-1006.e10	https://dx.doi.org/10.1016/j.fertnstert.2009.09.055
159	Preimplantation genetic screening on day 3 embryos using array comparative genomic hybridization in patients with advanced maternal age: A prospective double blinded randomized controlled trial	Fiorentino, F.; Rienzi, L.; Bono, S.; Capalbo, A.; Spizzichino, L.; Baroni, E.; Harton, G.; Biricik, A.; Ubaldi, F. M.	Study question: Does cleavage stage preimplantation genetic screening (PGS) using Array Comparative Genomic Hybridization (aCGH) improve the clinical outcome of in vitro fertilization (IVF) techniques in patients of advanced maternal age (AMA)? Summary answer: PGS using aCGH by analyzing embryos at cleavage stage improved the efficiency of the IVF techniques, determining a significantly increase …	2013		Human Reproduction	28	SUPPL. 1		http://dx.doi.org/10.1093/humrep/det164
160	PGD for reciprocal and Robertsonian translocations using array comparative genomic hybridization	Fiorentino, F.; Spizzichino, L.; Bono, S.; Biricik, A.; Kokkali, G.; Rienzi, L.; Ubaldi, F. M.; Iammarrone, E.; Gordon, A.; Pantos, K.	Background: Fluorescence in situ hybridization (FISH) is the most widely used method for detecting unbalanced chromosome rearrangements in preimplantation embryos but it is known to have several technical limitations. We describe the clinical application of a molecular-based assay, array comparative genomic hybridization (array-CGH), to simultaneously screen for unbalanced translocation derivativ…	2011		Human Reproduction	26	7	1925-1935	http://dx.doi.org/10.1093/humrep/der082
161	Clinical application of array comparative genomic hybridization in preimplantation genetic diagnosis for reciprocal and robertsonian translocations	Fiorentino, F.; Spizzichino, L.; Bono, S.; Biricik, A.; Kokkali, G.; Rienzi, L.; Ubaldi, F. M.; Iammarrone, E.; Gordon, A.; Pantos, K.	Introduction: Fluorescence in-situ hybridisation (FISH) is the most widely used method for detecting unbalanced chromosome rearrangements on preimplantation embryos. FISH is known to have several well-documented technical limitations which may lead to incorrect interpretation of the results and a potentially adverse outcome. The clinical application of a molecular-based assay, known as array comp…	2011		Human Reproduction	26	SUPPL. 1		http://dx.doi.org/10.1093/humrep/26.s1.89
162	Polymerase chain reaction-based detection of chromosomal imbalances on embryos: The evolution of preimplantation genetic diagnosis for chromosomal translocations	Fiorentino, F.; Kokkali, G.; Biricik, A.; Stavrou, D.; Ismailoglu, B.; De Palma, R.; Arizzi, L.; Harton, G.; Sessa, M.; Pantos, K.	Objective: To develop and assess a polymerase chain reaction (PCR)-based preimplantation genetic diagnosis (PGD) approach for detection of chromosomal imbalances in embryos. Design(s): A prospective study of embryos derived from chromosome translocation carriers that have undergone PGD using a novel molecular-based approach. Setting(s): A reference molecular genetics laboratory specialized in the…	2010		Fertility and Sterility	94	6	2001	http://dx.doi.org/10.1016/j.fertnstert.2009.12.063
163	Development and validation of a next-generation sequencing-based protocol for 24-chromosome aneuploidy screening of embryos	Fiorentino, Francesco; Biricik, Anil; Bono, Sara; Spizzichino, Letizia; Cotroneo, Ettore; Cottone, Giuliano; Kokocinski, Felix; Michel, Claude-Edouard	OBJECTIVE: To validate a next-generation sequencing (NGS)-based method for 24-chromosome aneuploidy screening and to investigate its applicability to preimplantation genetic screening (PGS)., DESIGN: Retrospective blinded study., SETTING: Reference laboratory., PATIENT(S): Karyotypically defined chromosomally abnormal single cells and whole-genome amplification (WGA) products, previously analyzed…	2014		Fertility and Sterility	101	5	1375-82	https://dx.doi.org/10.1016/j.fertnstert.2014.01.051
164	Array comparative genomic hybridization: Its role in preimplantation genetic diagnosis	Fiorentino, F.	PURPOSE OF REVIEW: Embryo assessment is a crucial component to the success of IVF. A high rate of embryos produced in vitro present chromosomal abnormalities and have reduced potential for achieving a viable pregnancy. The use of preimplantation genetic diagnosis by array comparative genomic hybridization, for comprehensive aneuploidy screening of embryos, to improve IVF outcomes, is reviewed. RE…	2012		Current Opinion in Obstetrics and Gynecology	24	4	203-209	http://dx.doi.org/10.1097/GCO.0b013e328355854d
165	Using MF-PCR to diagnose multiple defects from single cells: implications for PGD	Findlay, I.; Matthews, P. L.; Mulcahy, B. K.; Mitchelson, K.	Single cell genetic analysis is generally performed using PCR and FISH. Until recently, FISH has been the method of choice. FISH however is expensive, has significant misdiagnosis rates, can result in interpretation difficulties and is labour intensive making it unsuitable for high throughput processing. Recently fluorescent PCR reliability has increased to levels at or surpassing FISH whilst mai…	2001		Molecular and cellular endocrinology	183 Suppl 1		S5-12
166	Pre-implantation genetic diagnosis	Findlay, I.	Genetic disorders are a major cause of miscarriage and fetal death. Pre-implantation genetic diagnosis (PGD) can be used to diagnose genetic defects before pregnancy has occurred by creating embryos by IVF, then removing single cells which are genetically analysed using FISH or PCR. Although successful, the techniques have many difficulties because they are highly specialised and at the extreme l…	2000		British Medical Bulletin	56	3	672-690	http://dx.doi.org/10.1258/0007142001903463
167	High-resolution amplification and genotyping technologies for pre-implantation genetic diagnosis of fragile X syndrome from single cells	Filipovic-Sadic, S.; Handschuh, K.; Xu, K.; Latham, G. J.	Introduction: Preimplantation genetic diagnosis (PGD) methods are increasingly used to detect chromosomal abnormalities and genetic disorders relevant to in vitro fertilization (IVF). One such disorder is fragile X syndrome (FXS), the most common form of inherited intellectual disability. An estimated 1.5 million women in the US are fragile X carriers yet most are unaware of their carrier status.…	2015		Journal of Molecular Diagnostics	17	6	755
168	Morphological nuclear integrity of sperm cells is associated with preimplantation genetic aneuploidy screening cycle outcomes	Figueira, Rita de Cassia S.; Braga, Daniela P. A. F.; Setti, Amanda S.; Iaconelli, Assumpto, Jr.; Borges, Edson, Jr.	OBJECTIVE: To examine the effect of sperm morphology on embryo development at the chromosomal level., DESIGN: Prospective study., SETTING: Assisted fertilization center., PATIENT(S): Couples who underwent IVF-PGS cycle, as a result of advanced maternal age, were randomly allocated into two groups: intracytoplasmic sperm injection (ICSI; n = 60) or intracytoplasmic morphologically selected sperm i…	2011		Fertility and Sterility	95	3	990-3	https://dx.doi.org/10.1016/j.fertnstert.2010.11.018
169	Is it possible to succeed a preimplantation genetic diagnosis for female balanced X;autosome translocation?	Ferfouri, F.; Bernicot, I.; Schneider, A.; Hamamah, S.; Hedon, B.; Anahory, T.	One of the aims of Preimplantation Genetic Diagnosis (PGD) consists to assess the embryonic chromosomal status of embryos from carriers of balanced translocations to reduce the risk of chromosomally abnormal offspring. The X;autosome translocation is a very rare rearrangement. We reported, here, PGD management for two maternal balanced X;autosome translocation: 46,X,t(X;2)(q27;p15) and 46,X,t(X;2…	2014		Chromosome Research	22	4	621-622	http://dx.doi.org/10.1007/s10577-014-9437-5
170	Transcervical embryoscopic and cytogenetic findings reveal distinctive differences in primary and secondary recurrent pregnancy loss	Feichtinger, Michael; Wallner, Elisabeth; Hartmann, Beda; Reiner, Angelika; Philipp, Thomas	Objective: To assess the cytogenetic and embryoscopic characteristics of primary and secondary recurrent pregnancy loss.Design: Clinical prospective descriptive study.Setting: Tertiary care center.Patient(s): Nine hundred and eighty-four women affected by first-trimester pregnancy loss; 145 patients with recurrent pregnancy loss (RPL) and 839 patients with nonrecurrent pregnancy loss as controls.…	2017		Fertility & Sterility	107	1	144-149	10.1016/j.fertnstert.2016.09.037
171	Non-invasive preimplantation genetic screening using array comparative genomic hybridization on spent culture media: a proof-of-concept pilot study	Feichtinger, M.; Vaccari, E.; Carli, L.; Wallner, E.; Madel, U.; Figl, K.; Palini, S.; Feichtinger, W.	The aim of this pilot study was to assess if array comparative genomic hybridization (aCGH), non-invasive preimplantation genetic screening (PGS) on blastocyst culture media is feasible. Therefore, aCGH analysis was carried out on 22 spent blastocyst culture media samples after polar body PGS because of advanced maternal age. All oocytes were fertilized by intracytoplasmic sperm injection and all…	2017		Reproductive BioMedicine Online	34	6	583-589	http://dx.doi.org/10.1016/j.rbmo.2017.03.015
172	Segmental aneuploidy in preimplantation genetic screening stratified by age and clinical indication using targeted next-generation DNA sequencing	Faulkner, N.; Walters-Sen, L. C.; Breton, B.; Gore, A.; Zhu, M.; Robinson, K.; Hallam, S. E.	OBJECTIVE: To present the clinical experience of evaluating >5,000 patient embryos for segmental aneuploidy using a targeted next-generation DNA sequencing (NGS) assay. DESIGN: The EmbryVu assay is a targeted NGS-based method for preimplantation genetic screening (PGS; initially validated for accurate detection of full chromosome aneuploidy). The method targets tens of thousands of sites across t…	2016		Fertility and Sterility	106	Supplement 3	e152
173	The clinical utility of next-generation sequencing for identifying chromosome disease syndromes in human embryos	Fan, Junmei; Wang, Li; Wang, Hui; Ma, Minyue; Wang, Shufang; Liu, Zhongyu; Xu, Genming; Zhang, Jianguang; Cram, David S.; Yao, Yuanqing	Next-generation sequencing is emerging as a reliable and accurate technology for pre-implantation genetic diagnosis (PGD) of aneuploidies and translocations. The aim of this study was to extend the clinical utility of copy number variation sequencing (CNV-Seq) to the detection of small pathogenic copy number variations (CNVs) associated with chromosome disease syndromes. In preliminary validation…	2015		Reproductive BioMedicine Online	31	1	62-70	https://dx.doi.org/10.1016/j.rbmo.2015.03.010
174	Validation of ART Calculator for Predicting the Number of Metaphase II Oocytes Required for Obtaining at Least One Euploid Blastocyst for Transfer in Couples Undergoing in vitro Fertilization/Intracytoplasmic Sperm Injection	Esteves, S. C.; Yarali, H.; Ubaldi, F. M.; Carvalho, J. F.; Bento, F. C.; Vaiarelli, A.; Cimadomo, D.; Ozbek, Y.; Polat, M.; Bozdag, G.; Rienzi, L.; Alviggi, C.	This multicenter study evaluated the reliability of the recently published ART calculator for predicting the minimum number of metaphase II (MII) oocytes (MIImin) to obtain at least one euploid blastocyst in patients undergoing in vitro fertilization/intracytoplasmic sperm injection (IVF/ICSI). We used clinical and embryonic retrospective data of 1,464 consecutive infertile couples who underwent …	2020		Frontiers in Endocrinology	10		917	http://dx.doi.org/10.3389/fendo.2019.00917
175	Superiority of array Comparative Genome Hybridization (aCGH) over Next Generation Sequencing (NGS) for PGD for reciprocal translocations	Escudero, T.; Erin, A.; Santiago, M.	Study question: Is the telomeric resolution of Next Generation Sequencing (NGS) always superior to aCGH? Summary answer: Though NGS resolution is superior to aCGH, specific genomic areas are better targeted for one technique; rendering aCGH a better technique in some circumstances. What is known already: The incorporation of Complete Chromosome Screening (CCS) techniques has revolutionized the PG…	2017		Human Reproduction	32	Supplement 1
176	Euploid Blastocyst Expansion (EXP), inner cell mass (ICM), trophectoderm (TRO), and total quality score (TQS) significantly correlate with pregnancy	Dunn, R.; Wun, W. A.; Chauhan, S.; Schenk, L.; Mangal, R.; Mazur, E.; Kovanci, E.; Grunert, G. M.	OBJECTIVE: Previous studies have correlated blastocyst morphological attributes, i.e. EXP, ICM, TRO, with ART success. Thompson et al (2013) reported that TRO and EXP were significant with TRO showing the strongest correlation. Ahlstrom et al (2013) also reported EXP and TRO were significant, though EXP was the most significant. Van den Abbeel E et al (2013) reported EXP and hatching stage should…	2015		Fertility and Sterility	104	3 SUPPL. 1	e228-e229
177	A Qualitative Inquiry of the Financial Concerns of Couples Opting to Use Preimplantation Genetic Diagnosis to Prevent the Transmission of Known Genetic Disorders	Drazba, Kathryn; Kelley, Michele; Hershberger, Patricia	Preimplantation genetic diagnosis (PGD) is an innovative prenatal testing option because the determination of whether a genetic disorder or chromosomal abnormality is evident occurs prior to pregnancy. However, PGD is not covered financially under the majority of private and public health insurance institutions in the United States, leaving couples to decide whether PGD is financially feasible. T…	2014		Journal of Genetic Counseling	23	2	202-211	10.1007/s10897-013-9638-7
178	Prognostic factors for delivery in patients undergoing repeated preimplantation genetic aneuploidy screening	Donoso, Patricio; Staessen, Catherine; Collins, John; Verpoest, Willem; Fatemi, Human M.; Papanikolaou, Evangelos G.; Devroey, Paul	We performed a retrospective analysis of patients who had a first failed preimplantation genetic aneuploidy screening (PGS) cycle. At least one euploid embryo was found in 64% of the patients who had no euploid embryos available on their first PGS cycle. A previous failed treatment because of lack of euploid embryos does not contraindicate a further assisted reproductive cycle. Copyright Â© 2010 …	2010		Fertility and Sterility	94	6	2362-04-01	https://dx.doi.org/10.1016/j.fertnstert.2010.04.004
179	Risk Stratification of Plasma Cell Neoplasm: Insights From Plasma Cell-Specific Cytoplasmic Immunoglobulin Fluorescence in Situ Hybridization (cIg FISH) vs. Conventional FISH	Dong, Henry; Yang, Hai-Su; Jagannath, Sundar; Stephenson, Christine F.; Brenholz, Pauline; Mazumder, Amitabha; Chari, Ajai	BACKGROUND: Routine cytogenetic analysis of plasma cell neoplasms (PCNs) has a low sensitivity. Conventional fluorescence in situ hybridization (FISH) is not plasma cell (PC) specific and results are diluted by other cells in the sample. Although PC-specific FISH testing has been recommended for multiple myeloma (MM) risk stratification, eg, by combining cytoplasmic immunoglobulin (cIg) staining …	2012		Clinical Lymphoma, Myeloma & Leukemia	12	5	366-374	10.1016/j.clml.2012.05.003
180	Combination-PGD: Ethics of access and transfer	Dondorp, W. J.; Van Der Schoot, V.; De Die, C.; De Wert, G.	Study question: Should accepted criteria both for access to PGD and for embryo-selection be widened in view of the growing number of requests for combination-PGD? Summary answer: Criteria for access to PGD and for embryo-selection can be widened for secondary indications in combination-PGD. What is known already: Professional guidelines reserve ICSI/PGD for those with a high risk of transmitting …	2016		Human Reproduction	31	Supplement 1		http://dx.doi.org/10.1093/humrep/31.Supplement_1.1
181	Single cell segmental aneuploidy detection is compromised by S phase	Dimitriadou, E.; Van Der Aa, N.; Cheng, J.; Voet, T.; Vermeesch, J. R.	Background: Carriers of balanced translocations are at high risk for unbalanced gametes which can result in recurrent miscarriages or birth defects. Preimplantation genetic diagnosis (PGD) is often offered to select balanced embryos. This selection is currently mainly performed by array CGH on blastomeres. Current methodology does not take into account the phase of the cell cycle, despite the var…	2014		Molecular Cytogenetics	7	1	46	http://dx.doi.org/10.1186/1755-8166-7-46
182	Effect of FSHR gene polymorphism on the rate of chromosomal abnormalities in blastocysts	Diblik, J.; Trkova, M.; Horacek, J.; Soldatova, I.; Sekowska, M.; Milicka, D.; Mokra, V.; Mika, J.; Kren, R.; Potuznikova, P.; Jarosova, R.; Brandejska, M.	Study question: Is the rate of chromosomal abnormalities in human blastocysts influenced by different alleles of the c.2039 G>A (p.Ser680Asn) polymorphism in the FSH receptor gene (FSHR)? Summary answer: We have found that patients who are not carriers of the risk allele (Asn) have the highest rate of normal embryos. What is known already: The risk alele (Asn) of studied FSHR gene polymorphism is…	2017		Human Reproduction	32	Supplement 1
183	Ultrasound diagnosis of fetal renal abnormalities	Dias, Tiran; Sairam, Shanthi; Kumarasiri, Shanya	Development of the urogenital system in humans is a complex process; consequently, renal anomalies are among the most common congenital anomalies. The fetal urinary tract can be visualised ultrasonically from 11 weeks onwards, allowing recognition of megacystis at 11-14 weeks, which warrants comprehensive risk assessment of possible underlying chromosomal aneuploidy or obstructive uropathy. A mid…	2014		Best Practice & Research: Clinical Obstetrics & Gynaecology	28	3	403-415	10.1016/j.bpobgyn.2014.01.009
184	Outcome of non-visualization of fetal gallbladder on second-trimester ultrasound: cohort study and systematic review of literature	Di Pasquo, E.; Kuleva, M.; Rousseau, A.; Vitucci, A.; Sonigo, P.; Chardot, C.; Salomon, L. J.; Ville, Y.	Objectives: To investigate the ultrasound characteristics and outcome of fetuses with non-visualization of the fetal gallbladder (NVFGB) followed in our tertiary university hospital, and to provide a comprehensive review of the literature on prenatal findings and outcome of NVFGB.Methods: NVFGB was defined as non-visualization of the gallbladder on two targeted ultrasound examinations performed w…	2019		Ultrasound in Obstetrics & Gynecology	54	5	582-588	10.1002/uog.20252
185	Odds of euploidy are significantly associated with not only age but blastocyst morphokinetic parameters and ICM/trophectoderm characteristics	Desai, N.; Goldberg, J. M.; Flyckt, R.; Attaran, M.; Tantibhedhyangkul, J.; Austin, C. M.	Objective: Morphokinetic data from time-lapse (TL) imaging cannot diagnose euploidy with the specificity of preimplantation genetic screening but may provide valuable insight into parameters associated with a euploid diagnosis. This study analyzes the kinetics of blastocyst formation, early cleavage dysmorphisms, ICM/trophectoderm quality and the odds of the blastocyst having a normal chromosome …	2019		Fertility and Sterility	112	3 Supplement	e150-e151	http://dx.doi.org/10.1016/j.fertnstert.2019.07.512
186	Shallow whole genome sequencing is well suited for the detection of chromosomal aberrations in human blastocysts	Deleye, Lieselot; Dheedene, Annelies; De Coninck, Dieter; Sante, Tom; Christodoulou, Christodoulos; Heindryckx, Bjorn; Van den Abbeel, Etienne; De Sutter, Petra; Deforce, Dieter; Menten, Bjorn; Van Nieuwerburgh, Filip	OBJECTIVE: To add evidence that massive parallel sequencing (MPS) is a valuable substitute for array comparative genomic hybridization (arrayCGH) with a resolution that is more appropriate for preimplantation genetic diagnosis (PGD) in translocation carriers., DESIGN: Study of diagnostic accuracy., SETTING: University hospital., PATIENT(S): Fifteen patients with a balanced structural rearrangemen…	2015		Fertility and Sterility	104	5	1276-85.e1	https://dx.doi.org/10.1016/j.fertnstert.2015.07.1144
187	Type of chromosome abnormality affects embryo morphology dynamics	Del Carmen Nogales, Maria; Bronet, Fernando; Basile, Natalia; Martinez, Eva Maria; Linan, Alberto; Rodrigo, Lorena; Meseguer, Marcos	OBJECTIVE: To study the differences in the cleavage time between types of embryo chromosomal abnormalities and elaborate algorithm to exclude aneuploid embryos according to the likelihood to be euploid., DESIGN: Retrospective cohort study., SETTING: University affiliated private center., PATIENT(S): Preimplantational genetic screening patients (n = 112) including cases of advanced maternal age, r…	2017		Fertility and Sterility	107	1	229-235.e2	https://dx.doi.org/10.1016/j.fertnstert.2016.09.019
188	Comprehensive preimplantation screening or preconception screening plus targeted preimplantation genetic diagnosis? Ethical reflection	De Wert, G.; Hens, K.; Dondorp, W.	Introduction: Preimplantation whole genome sequencing and analysis (WGSA) will be possible in the near future. One may, then, screen IVF-embryos for genes that are important for implantation, almost all chromosomal abnormalities, monogenetic conditions, and genetic susceptibilities for common, complex diseases simultaneously. Such 'comprehensive' screening could enable doctors and couples to sele…	2012		Human Reproduction	27	SUPPL. 2		http://dx.doi.org/10.1093/humrep/27.s2.34
189	Prenasal thickness-to-nasal bone length ratio: a strong and simple second- and third-trimester marker for trisomy 21	De Jong-Pleij, E. A.; Vos, F. I.; Ribbert, L. S.; Pistorius, L. R.; Tromp, E.; Bilardo, C. M.; De Jong-Pleij, E. A. P.; Vos, F. I.; Ribbert, L. S. M.; Pistorius, L. R.; Tromp, E.; Bilardo, C. M.	Objectives: To study the ratio of prenasal thickness (PT) to nasal bone length (NBL) in normal and trisomy-21 fetuses in the second and third trimesters of pregnancy. Methods: The PT and NBL were measured retrospectively in 106 normal fetuses (in three-dimensional (3D) volumes) and in 30 fetuses with trisomy 21 (10 on two-dimensional (2D) images and 20 in 3D volumes). Results: In normal fetuses t…	2012		Ultrasound in Obstetrics & Gynecology	39	2	185-190	10.1002/uog.9047
190	Morphokinetic assessment using time-lapse imaging allows more accurate identification of embryos with multiple rather than single aneuploidies up to the 8-cell stage	Davies, S.; Tsorva, E.; Christopikou, D.; Vogiatzi, P.; Karagianni, A.; Handyside, A. H.; Mastrominas, M.	Study question: Does non-invasive, morphokinetic assessment allow aneuploid embryos to be classified according to their with chromosome copy number. Summary answer: Multivariable analysis of time-lapse morphokinetic parameters in early stages of development can be used as a predictive factor for selecting aneuploid embryos. Predicting aneuploidy in embryos at cleavage stage is enhanced as the num…	2014		Human Reproduction	29	SUPPL. 1		http://dx.doi.org/10.1093/humrep/29.Supplement_1.1
191	Additional benefits of first trimester screening	D'Alton, M. E.; Cleary-Goldman, J.	The goal of first trimester screening for aneuploidy is to provide patients their risk assessment for fetal Down syndrome. Nonetheless, it has been noted that combined screening offers physicians and patients other important pregnancy information. For example, first trimester ultrasound results in accurate pregnancy dating and enables the early diagnosis of multiple gestations during the period w…	2005		Seminars in Perinatology	29	6	405-411	10.1053/j.semperi.2006.01.010
192	Technical Update: Preimplantation Genetic Diagnosis and Screening	Dahdouh, E. M.; Balayla, J.; Audibert, F.; Wilson, R. D.; Brock, J. A.; Campagnolo, C.; Carroll, J.; Chong, K.; Gagnon, A.; Johnson, J. A.; MacDonald, W.; Okun, N.; Pastuck, M.; Vallee-Pouliot, K.	Objective: To update and review the techniques and indications of preimplantation genetic diagnosis (PGD) and preimplantation genetic screening (PGS). Options: Discussion about the genetic and technical aspects of preimplantation reproductive techniques, particularly those using new cytogenetic technologies and embryo-stage biopsy. Outcome(s): Clinical outcomes of reproductive techniques followin…	2015		Journal of Obstetrics and Gynaecology Canada	37	5	451-463	http://dx.doi.org/10.1016/S1701-2163%2815%2930261-9
193	Patient characteristics influence the outcome of embryo aneuploidy testing cycles	Cutts, G.; Simpkins, M.; Spath, K.; Kubikova, N.; Alfarawati, S.; Wells, D.; Fragouli, E.	Study question: Do patient characteristics influence outcomes of aneuploidy testing cycles? Is there a particular patient group who might benefit more from preimplantation testing for aneuploidy (PGT-A)? Summary answer: Patient characteristics influence embryo aneuploidy. Given consistently elevated aneuploidy rates, women of advanced reproductive age (ARA), irrespective of additional indications…	2017		Human Reproduction	32	Supplement 1
194	Defining the limits of detection for chromosome rearrangements in the preimplantation embryo using next generation sequencing	Cuman, C.; Beyer, C. E.; Brodie, D.; Fullston, T.; Lin, J. I.; Willats, E.; Zander-Fox, D.; Mullen, J.	Study Question: Is next generation sequencing (NGS) capable of detecting smaller sub-chromosomal rearrangements in human embryos than the manufacturer's quoted resolution suggests?Summary Answer: NGS was able to detect unbalanced chromosome segments smaller than the manufacturer's resolution.What Is Known Already: Array Comparative Genomic Hybridization (array-CGH) has been the gold standard plat…	2018		Human Reproduction	33	8	1566-1576	10.1093/humrep/dey227
195	How to predict implantation? No correlation between embryonic aneuploidy and soluble human leukocyte antigen G-concentrations	Coulam, Carolyn B.; Roussev, Roumen G.; Lerner, Sveltana; Zlatopolsky, Zev; Ilkevitch, Yuri; Tur-Kaspa, Ilan	OBJECTIVE: To determine if soluble human leukocyte antigen-G (sHLA-G) concentrations in spent culture media may assist in identifying the normal embryo for implantation., DESIGN: Prospective blinded comparative study., SETTING: Reproductive genetic and reproductive medicine centers., PATIENT(S): One hundred and sixteen embryos obtained from eight patients undergoing in vitro fertilization (IVF) w…	2009		Fertility and Sterility	91	6	2408-13	https://dx.doi.org/10.1016/j.fertnstert.2008.03.081
196	Preimplantation genetic testing for aneuploidies (abnormal number of chromosomes) in in vitro fertilisation	Cornelisse, Simone; Zagers, Miriam; Kostova, Elena; Fleischer, Kathrin; van Wely, Madelon; Mastenbroek, Sebastiaan	Background, In in vitro fertilisation (IVF) with or without intracytoplasmic sperm injection (ICSI), selection of the most competent embryo(s) for transfer is based on morphological criteria. However, many women do not achieve a pregnancy even after 'good quality' embryo transfer. One of the presumed causes is that such morphologically normal embryos have an abnormal number of chromosomes (aneupl…					9
197	A cost effectiveness analysis of preimplantation genetic testing for sickle cell trait couples	Cordeiro Mitchell, C. N.; Singh, B.; Naik, R.; Baker, V. L.; Lanzkron, S. M.; Christianson, M. S.; Pecker, L. H.	Objective: Sickle cell disease (SCD) is a common autosomal recessive disease that results in significant morbidity and early mortality. Preimplantation genetic testing for monogenic diseases (PGT-M) is the process in which embryos created via in vitro fertilization (IVF) are tested for diseases like SCD; unaffected embryos may then be selected for transfer. In the United Kingdom, this technology …	2019		Fertility and Sterility	112	3 Supplement	e234-e235	http://dx.doi.org/10.1016/j.fertnstert.2019.07.1360
198	Optimal euploid embryo transfer strategy, fresh versus frozen, after preimplantation genetic screening with next generation sequencing: a randomized controlled trial	Coates, Alison; Kung, Allen; Mounts, Emily; Hesla, John; Bankowski, Brandon; Barbieri, Elizabeth; Ata, Baris; Cohen, Jacques; Munne, Santiago	OBJECTIVE: To compare two commonly used protocols (fresh vs. vitrified) used to transfer euploid blastocysts after IVF with preimplantation genetic screening., DESIGN: Randomized controlled trial., SETTING: Private assisted reproduction center., PATIENT(S): A total of 179 patients undergoing IVF treatment using preimplantation genetic screening., INTERVENTION(S): Patients were randomized at the t…	2017		Fertility and Sterility	107	3	723-730.e3	https://dx.doi.org/10.1016/j.fertnstert.2016.12.022
199	The probability of finding at least one euploid embryo based on retrieved oocytes in PGD cases for aneuploidy testing	Cil, A. P.; Kahraman, S.	OBJECTIVE: Clinical success of Preimplantation Genetic Diagnosis (PGD) depends on many factors such as age and ovarian reserve of the patient. Although age has been extensively studied, probability of finding at least one euploid embryo (POFEE) based on retrieved oocytes has not been evaluated extensively. For the individualization of councelling for PGD it is crutial to know the availability of …	2014		Fertility and Sterility	102	3 SUPPL. 1	e182	http://dx.doi.org/10.1016/j.fertnstert.2014.07.614
200	Preimplantation genetic diagnosis for chromosomal rearrangements with the use of array comparative genomic hybridization at the blastocyst stage	Christodoulou, Christodoulos; Dheedene, Annelies; Heindryckx, Bjorn; van Nieuwerburgh, Filip; Deforce, Dieter; De Sutter, Petra; Menten, Bjorn; Van den Abbeel, Etienne	OBJECTIVE: To establish the value of array comparative genomic hybridization (CGH) for preimplantation genetic diagnosis (PGD) in embryos of translocation carriers in combination with vitrification and frozen embryo transfer in nonstimulated cycles., DESIGN: Retrospective data analysis study., SETTING: Academic centers for reproductive medicine and genetics., PATIENT(S): Thirty-four couples under…	2017		Fertility and Sterility	107	1	212-219.e3	https://dx.doi.org/10.1016/j.fertnstert.2016.09.045
201	Prenatal chromosomal microarray testing of fetuses with ultrasound structural anomalies: A prospective cohort study of over 1000 consecutive cases	Chong, Hsu P.; Hamilton, Susan; Mone, Fionnuala; Cheung, Ka Wang; Togneri, Fiona S.; Morris, Rachel K.; Quinlanâ€Jones, Elizabeth; Williams, Denise; Allen, Stephanie; McMullan, Dominic J.; Kilby, Mark D.; Quinlan-Jones, Elizabeth	Objective: Evaluate the diagnostic yield of prenatal submicroscopic chromosome anomalies using prenatal array comparative genomic hybridisation (aCGH).Method: Prospective cohort study conducted between March 2013 and June 2017 including fetuses where an elevated nuchal translucency (NT) or structural anomaly was identified on ultrasound and common aneuploidy testing was negative. aCGH was perform…	2019		Prenatal Diagnosis	39	12	1064-1069	10.1002/pd.5545
202	Increased aneuploidy with normal blastocyst morphology in women with infertility	Chiware, T. M.; Ayers, J. W. T.; Khan, I.	INTRODUCTION: Decreased ovarian reserve and oocyte aneuploidy remain the single largest factor in sucessful reproductive therapy. This study compares blastocyst morphology and euploidy in a unique group of normal multiparous fertile women (Gender Selection- GS) to women of similar age with female factor infertility, undergoing IVF and Preimplantation Genetic Screening by Comparative Genomic Hybri…	2015		Reproductive Sciences	22	SUPPL. 1	217A
203	Deletions and duplications identified by 23 chromosome single nucleotide polymorphism (SNP) micro-array are associated with aneuploidy	Chipko, C.; Brezina, P. R.; Benner, A. T.; Du, L.; Christianson, M. S.; Kearns, W. G.	OBJECTIVE: To determine if chromosomal deletions (DEL) and duplications (DUP) are associated with aneuploidy DESIGN: Retrospective. MATERIALS AND METHODS: A retrospective review was conducted of all embryos that underwent PGS by 23 chromosome SNP microarrays from 1/1/2010 to 1/25/2011. Patients underwent standard in vitro fertilization (IVF) and PGS due to primarily a history of > 2 spontaneous m…	2011		Fertility and Sterility	96	3 SUPPL. 1	S21	http://dx.doi.org/10.1016/j.fertnstert.2011.07.091
204	Impact of replacing Chinese ethnicity-specific fetal biometry charts with the INTERGROWTH-21(st) standard	ChEng, Y. K. Y.; Leung, T. Y.; Lao, T. T. H.; Chan, Y. M.; Sahota, D. S.; Leung, T. Y.; Chan, Y. M.; Sahota, D. S.	Objective: To assess the impact of adopting the INTERGROWTH-21(st) biometry standards in a Chinese population.Design: Retrospective cohort study.Setting: A teaching hospital in Hong Kong.Population: A total of 10Â 527 Chinese women with a singleton pregnancy having a second- or third-trimester fetal anomaly or growth scan between January 2009 and June 2014.Methods: Z-scores were derived for fetal…	2016		BJOG: An International Journal of Obstetrics & Gynaecology	123		48-55	10.1111/1471-0528.14008
205	The detection of mosaicism by prenatal BoBs[TM]	Cheng, Y. K.; Wong, C.; Wong, H. K.; Leung, K. O.; Kwok, Y. K.; Suen, A.; Wang, C. C.; Leung, T. Y.; Choy, K. W.	OBJECTIVE: The objective of the study was to evaluate the ability of a new prenatal diagnostic platform - prenatal BACs-on-Beads[TM] (BoBs[TM]) in detecting mosaicism by comparison to quantitative fluorescence-polymerase chain reaction (QF-PCR). METHODS: A validation study of prenatal BoBs[TM] was firstly performed using 18 artificially constructing mosaic samples involving various aneuploidies a…	2013		Prenatal Diagnosis	33	1	42-49	10.1002/pd.4006
206	Morphologic, immunohistochemical, and fluorescence in situ hybridization study of ovarian embryonal carcinoma with comparison to solid variant of yolk sac tumor and immature teratoma	Cheng, L.; Zhang, S.; Talerman, A.; Roth, L. M.	The prognosis and therapy for malignant ovarian germ cell tumors including embryonal carcinoma differ from those of other categories of ovarian tumors, making accurate diagnosis imperative for patient care. Because of its rarity, the protein markers and genomic alterations typifying primary ovarian embryonal carcinoma have not been fully characterized. The present study aims to establish a set of…	2010		Human Pathology	41	5	716-723	http://dx.doi.org/10.1016/j.humpath.2009.10.016
207	Artificial vision and machine learning designed to predict PGT-A results	Chavez-Badiola, A.; Flores-Saiffe Farias, A.; Mendizabal-Ruiz, G.; Drakeley, A. J.; Garcia-Sanchez, R.; Zhang, J. J.	Objective: To assess the ability of a computing tool based on artificial vision and machine learning to predict aneuploidy based on single blastocyst pictures. Design(s): Double blind, prospective, longitudinal cohort study. Material(s) and Method(s): A self developed computing tool (CT) with artificial vision and machine learning capabilities was tested for its ability to segment images, extract…	2019		Fertility and Sterility	112	3 Supplement	e231	http://dx.doi.org/10.1016/j.fertnstert.2019.07.715
208	Prediction of embryos at risk of chromosomal abnormalities and developmental arrest by metabolic profiling of >100 metabolites in spent culture media	Chatzimeletiou, K.; Kolibianakis, E.; Georgiou, I.; Lazarou, L.; Virgiliou, C.; Sampsonidis, I.; Valianou, L.; Theodoridis, G.; Gika, H.; Raikos, N.; Papadopoulou, E.; Sioga, A.; Oikonomou, L.; Nicolaides, K.; Tarlatzis, B.	Study question: Can metabolic profiling predict embryos at risk of chromosomal abnormalities and developmental arrest? Summary answer: Metabolic profiling can predict aneuploid and chaotic embryos that arrest in culture and normal embryos that result in a viable pregnancy. What is known already: Non-invasive methods of embryo selection including cell free mt-DNA and metabolic profiling have been …	2016		Human Reproduction	31	Supplement 1		http://dx.doi.org/10.1093/humrep/31.Supplement_1.1
209	Assessment of intracranial translucency (IT) in the detection of spina bifida at the 11-13-week scan	Chaoui, R.; Benoit, B.; Mitkowska-Wozniak, H.; Heling, K. S.; Nicolaides, K. H.; Chaoui, R.; Benoit, B.; Mitkowska-Wozniak, H.; Heling, K. S.; Nicolaides, K. H.	Objective: Prenatal diagnosis of open spina bifida is carried out by ultrasound examination in the second trimester of pregnancy. The diagnosis is suspected by the presence of a 'lemon-shaped' head and a 'banana-shaped' cerebellum, thought to be consequences of caudal displacement of the hindbrain. The aim of the study was to determine whether in fetuses with spina bifida this displacement of the…	2009		Ultrasound in Obstetrics & Gynecology	34	3	249-252	10.1002/uog.7329
210	Prospective detection of open spina bifida at 11-13 weeks by assessing intracranial translucency and posterior brain	Chaoui, R.; Benoit, B.; Heling, K. S.; Kagan, K. O.; Pietzsch, V.; Sarut Lopez, A.; Tekesin, I.; Karl, K.; Chaoui, R.; Benoit, B.; Heling, K. S.; Kagan, K. O.; Pietzsch, V.; Sarut Lopez, A.; Tekesin, I.; Karl, K.	We describe a case series of six fetuses with open spina bifida (OSB) from four different prenatal units, where the anomaly was detected at the routine 11-13-week ultrasound examination. Crown-rump length ranged from 49 to 78 mm. All cases were first suspected during nuchal translucency thickness measurement in the mid-sagittal plane of the face. OSB was lumbosacral in five fetuses and cervical i…	2011		Ultrasound in Obstetrics & Gynecology	38	6	722-726	10.1002/uog.10111
211	Outcomes of in vitro fertilization with preimplantation genetic diagnosis: an analysis of the United States Assisted Reproductive Technology Surveillance Data, 2011-2012	Chang, Jeani; Boulet, Sheree L.; Jeng, Gary; Flowers, Lisa; Kissin, Dmitry M.	OBJECTIVE: To assess the characteristics of IVF cycles for which preimplantation genetic diagnosis (PGD) was used and to evaluate indications for PGD and treatment outcomes associated with this procedure as compared with cycles without PGD with the data from the U.S. National ART Surveillance System., DESIGN: Retrospective cohort study., SETTING: None., PATIENT(S): Fresh autologous cycles that in…	2016		Fertility and Sterility	105	2	394-400	https://dx.doi.org/10.1016/j.fertnstert.2015.10.018
212	Assisted hatching on assisted conception (in vitro fertilisation (IVF) and intracytoplasmic sperm injection (ICSI))	Carney, Sarah-Kate; Das, Sangeeta; Blake, Debbie; Farquhar, Cindy; Seif, Mourad M.; Nelson, Linsey	Background, Failure of implantation and conception may result from an inability of the blastocyst to escape from its outer coat, which is known as the zona pellucida. Artificial disruption of this coat is known as assisted hatching and has been proposed as a method for improving the success of assisted conception by facilitating embryo implantation., Objectives, To determine the effect of assiste…					3
213	Prenatal Diagnosis: Screening and Diagnostic Tools	Carlson, L. M.; Vora, N. L.	The American Congress of Obstetricians and Gynecologists recommends that all pregnant women be offered aneuploidy screening or diagnostic testing. A myriad of screening and testing options are available to patients based on their risk profile and gestational age. Screening options include traditional serum analyte screening, such as first-trimester screening or quadruple screening, and more recen…	2017		Obstetrics and Gynecology Clinics of North America	44	2	245-256	http://dx.doi.org/10.1016/j.ogc.2017.02.004
214	Predictive value of blastocyst morphology beyond aneuploidy testing: Evidences from a randomized non-selection study	Capalbo, A.; Ubaldi, F. M.; Dusi, L.; Maggiulli, R.; Romano, S.; Albricci, L.; Scarica, C.; Sanges, F.; Alviggi, E.; Cimadomo, D.; Rienzi, L.	Study question: Does blastocyst stage standard morphology assessment enhance embryo selection beyond aneuploidy testing? Summary answer: Blastocyst morphology based selection does not significantly enhance live-birth rate in pre-implantation genetic diagnosis cycles for aneuploidy testing (PGD-A) nor predict adverse pregnancy outcomes. What is known already: Trophectoderm (TE) biopsy and aneuploi…	2016		Human Reproduction	31	Supplement 1		http://dx.doi.org/10.1093/humrep/31.Supplement_1.1
215	Preliminary comparison of quantitative real-time (q)PCR and array comparative genomic hybridization (aCGH) based 24 chromosome aneuploidy screening in human blastocysts	Capalbo, A.; Treff, N.; Cimadomo, D.; Tao, X.; Ferry, K.; Ubaldi, F. M.; Rienzi, L.; Scott, R. T.	Study question: Tobegin to compare the performance of qPCR and aCGH based aneuploidy screening inthe blastocyst using the preponderance of evidence from multiple methodologiesof analysis. Summary answer: SNP array re-analysis of cases in which aCGH and qPCR diagnoses were in disagreement indicated a significantly higher error rate from aCGH compared to qPCR. What is knownalready: qPCRandaCGHare n…	2013		Human Reproduction	28	SUPPL. 1		http://dx.doi.org/10.1093/humrep/det220
216	Abnormally fertilized oocytes can result in healthy live births: improved genetic technologies for preimplantation genetic testing can be used to rescue viable embryos in in vitro fertilization cycles	Capalbo, Antonio; Treff, Nathan; Cimadomo, Danilo; Tao, Xin; Ferrero, Susanna; Vaiarelli, Alberto; Colamaria, Silvia; Maggiulli, Roberta; Orlando, Giovanna; Scarica, Catello; Scott, Richard; Ubaldi, Filippo Maria; Rienzi, Laura	OBJECTIVE: To test whether abnormally fertilized oocyte (AFO)-derived blastocysts are diploid and can be rescued for clinical use., DESIGN: Longitudinal-cohort study from January 2015 to September 2016 involving IVF cycles with preimplantation genetic testing for aneuploidy (PGT-A). Ploidy assessment was incorporated whenever a blastocyst from a monopronuclear (1PN) or tripronuclear zygote (2PN +…	2017		Fertility and Sterility	108	6	1007-1015.e3	https://dx.doi.org/10.1016/j.fertnstert.2017.08.004
217	Diagnostic efficacy of blastocoel fluid and spent media as sources of DNA for preimplantation genetic testing in standard clinical conditions	Capalbo, A.; Romanelli, V.; Patassini, C.; Poli, M.; Girardi, L.; Giancani, A.; Stoppa, M.; Cimadomo, D.; Ubaldi, F. M.; Rienzi, L.	Objective: To determine whether blastocoel fluid (BF) or spent blastocyst medium (SBM) is a suitable template for genotype and/or karyotype assessment of in vitro fertilization-generated embryos. Design(s): Prospective blinded study. Setting(s): Genetic laboratory. Patient(s): From 26 patients undergoing preimplantation genetic testing (PGT) treatments, 103 trophectoderms (TE), 92 BF samples, and…	2018		Fertility and Sterility	110	5	870	http://dx.doi.org/10.1016/j.fertnstert.2018.05.031
218	Diagnosis and clinical management of duplications and deletions	Capalbo, Antonio; Rienzi, Laura; Ubaldi, Filippo Maria	Chromosome deletions and duplications-copy number variations (CNVs)-are a major contribution to the genome variability and can be either pathogenic or not. A particular class, the microdeletions and microduplications, which alter <5 Mb, have been extensively associated with developmental delay and intellectual disability. Although their prevalence in pregnancies and newborn is relatively low, the…	2017		Fertility and Sterility	107	1	2025-12-18	https://dx.doi.org/10.1016/j.fertnstert.2016.11.002
219	Sequential comprehensive chromosome analysys on polar bodies, blastomeres and trophoblast: Inefficacy of polar bodies approach in predicting female meiotic aneuploidies	Capalbo, A.; Fiorentino, F.; Maggiulli, R.; Romano, S.; Borsatti, A.; Joseph, A.; Spizzichino, L.; Bono, S.; Biricik, A.; Colamaria, S.; Ubaldi, M. F.; Rienzi, L. F.	Introduction: Polar bodies approach with comprehensive chromosome analysis was proposed for preimplantation genetic screening in advanced reproductive age patients. The aim of the present study is to test the reliability of this approach, by sequential biopsy and comprehensive analysis of the chromosomal segregation at different stage of development. Material(s) and Method(s): Oocytes were biopsi…	2011		Human Reproduction	26	SUPPL. 1		http://dx.doi.org/10.1093/humrep/26.s1.63
220	Sequential comprehensive chromosome analysis on polar bodies, blastomeres and trophoblast: Insights into female meiotic errors and chromosomal segregation in the preimplantation window of embryo development	Capalbo, A.; Bono, S.; Spizzichino, L.; Biricik, A.; Baldi, M.; Colamaria, S.; Ubaldi, F. M.; Rienzi, L.; Fiorentino, F.	Study Question What is the optimal stage from oocyte through preimplantation embryo development for biopsy and preimplantation genetic screening (PGS) to detect abnormal chromosome segregation patterns in eggs or embryos from advanced maternal age (AMA) patients? Summary Answer Testing at the polar body (PB) stage was the least accurate mainly due to the high incidence of post-zygotic events. Thi…	2013		Human Reproduction	28	2	509-518	http://dx.doi.org/10.1093/humrep/des394
221	Careful and expert interpretation of PGT-A data can resolve the mosaicism dilemma	Capalbo, A.		2019		Human Reproduction	34	11	2311-2312	http://dx.doi.org/10.1093/humrep/dez175
222	ASSOCIATION OF MITOSCORE AND TIME TO BLASTULATION: EVALUATION AS PREDICTORS OF REPRODUCTIVE OUTCOMES AFTER SINGLE FROZEN EMBRYO TRANSFER	Bruno-Gaston, J.; Ghidei, L. A.; Ghanshyam, Y.; Blesson, C. S.; Gibbons, W.	Objective: Evaluate the correlation of mitoscore and time to blastulation (TTB) among euploid embryos and its predictive value on reproductive outcomes Design: Single-center retrospective cohort study Material(s) and Method(s): We performed a retrospective chart review of patients who underwent IVF with ICSI and pre-implantation genetic testing for aneuploidy (PGT-A) with mitoscore (Igenomix) fro…	2020		Fertility and Sterility	114	3 Supplement	e132	http://dx.doi.org/10.1016/j.fertnstert.2020.08.390
223	The utility of detailed first trimester ultrasound examination in abnormal fetal nuchal translucency	Bronshtein, M.; Zimmer, E. Z.; Blazer, S.	OBJECTIVE: To determine the value of a first trimester fetal ultrasound examination in cases of an increased nuchal translucency (NT). METHOD: A detailed fetal ultrasound examination was performed within 4 days of a detection of a first trimester increased NT. RESULTS: As many as 23 fetuses were evaluated. Severe anomalies were detected in eight and mild anomalies were detected in six fetuses. Tw…	2008		Prenatal Diagnosis	28	11	1037-1041	10.1002/pd.2119
224	Progress on methods of gene detection in preimplantation embryos	Bredbacka, P.	The advent of the polymerase chain reaction (PCR) and the development of fluorescence in situ hybridization (FISH) have had a tremendous impact on preimplantation genetic diagnosis (PGD). While PCR is a powerful tool in detecting genetic diseases or molecular markers affecting quantitative trait loci, the main use of FISH is screening for chromosomal aberrations. This presentation reviews the rec…	2001		Theriogenology	55	1	23-34	http://dx.doi.org/10.1016/S0093-691X%2800%2900443-X
225	Parameters impacting the live birth rate per transfer after frozen single euploid blastocyst transfer	Boynukalin, F. K.; Gultomruk, M.; Cavkaytar, S.; Turgut, E.; Findikli, N.; Serdarogullari, M.; Coban, O.; Yarkiner, Z.; Rubio, C.; Bahceci, M.	Background To assess the predictive value of patient characteristics, controlled ovarian stimulation and embryological parameters on the live birth outcome of single euploid frozen-warmed blastocyst transfer (FBT). Methods This was a retrospective cohort study including 707 single FBTs after preimplantation genetic testing for aneuploidy (PGT-A) that were performed from October 1, 2015, to Januar…	2020		PLoS ONE	15	1	e0227619	http://dx.doi.org/10.1371/journal.pone.0227619
226	Second-trimester genetic sonogram for detection of fetal chromosomal abnormalities in a community-based antenatal testing unit	Bottalico, J. N.; Chen, X.; Tartaglia, M.; Rosario, B.; Yarabothu, D.; Nelson, L.; Bottalico, J. N.; Chen, X.; Tartaglia, M.; Rosario, B.; Yarabothu, D.; Nelson, L.	Objective: To evaluate the efficacy of the second-trimester genetic sonogram for the detection of Down syndrome and other chromosomal abnormalities in a community-based antenatal testing unit. Methods: This was a retrospective study using data from two community hospital antenatal ultrasound units. Six hundred and sixty fetal ultrasound examinations in both at-risk (n = 581) and low-risk (n = 79)…	2009		Ultrasound in Obstetrics & Gynecology	33	2	161-168	10.1002/uog.6220
227	Is universal application of blastocyst biopsy with comprehensive chromosome screening for embryo selection ready for prime time?	Bormann, C. L.; Racowsky, C.		2013		Fertility and Sterility	100	2	e5-e6	http://dx.doi.org/10.1016/j.fertnstert.2013.05.044
228	Validation of a semiconductor next-generation sequencing-based protocol for preimplantation genetic diagnosis of reciprocal translocations	Bono, S.; Biricik, A.; Spizzichino, L.; Nuccitelli, A.; Minasi, M. G.; Greco, E.; Spinella, F.; Fiorentino, F.	Objective: We aim to validate a semiconductor next-generation sequencing (NGS)-based method to detect unbalanced chromosome translocation in preimplantation embryos. Method(s): The study consisted of a blinded retrospective evaluation with NGS of 145 whole-genome amplification products obtained from biopsy of cleavage-stage embryos or blastocysts, derived from 33 couples carrying different balanc…	2015		Prenatal Diagnosis	35	10	938-944	http://dx.doi.org/10.1002/pd.4665
229	Early detection of embryonic malformations by transvaginal and color Doppler sonography	Bonilla-Musoles, F. M.; Raga, F.; Ballester, M. J.; Serra, V.	A total of 834 women with uneventful pregnancies were followed prospectively until the 15th week of gestation by TVS to screen for early embryonic malformations. Twenty-eight embryonic anomalies were detected in this series (3.3%). The median gestational age at diagnosis was 11 (range, 8 to 15) weeks. Two neural tube defects were missed by early TVS screening. Two suspected abdominal wall defects…	1994		Journal of Ultrasound in Medicine	13	5	347-355	http://dx.doi.org/10.7863/jum.1994.13.5.347
230	Detection of contamination by quantitative realtime (Q) PCR	Bohrer, C. L.; Tao, X.; Torpey, E. L.; Taylor, D.; Scott Jr, R. T.; Treff, N. R.	OBJECTIVE: DNA contamination is a critical factor to consider when performing PCR based methods of PGS, as it can result in misdiagnosis. Surprisingly very little has been published regarding the precision of predicting contamination in this setting despite growing and widespread use of PCR based methods (i.e. whole genome amplification). This study develops a new method of detection and investig…	2013		Fertility and Sterility	100	3 SUPPL. 1	S206	http://dx.doi.org/10.1016/j.fertnstert.2013.07.1375
231	Prognostic role of preimplantation genetic testing for aneuploidy in medically indicated fertility preservation	Blakemore, Jennifer K.; Trawick, Emma C.; Grifo, James A.; Goldman, Kara N.	OBJECTIVE: To investigate the use of preimplantation genetic testing for aneuploidy (PGT-A) among patients pursuing embryo banking (EB) for medically indicated fertility preservation (FP)., DESIGN: Retrospective cohort., SETTING: University-affiliated fertility center., PATIENTS: All patients who underwent in vitro fertilization with or without PGT-A for medically indicated FP between January 201…	2020		Fertility and Sterility	113	2	408-416	https://dx.doi.org/10.1016/j.fertnstert.2019.09.040
232	Detection of segmental aneuploidy and mosaicism in the human preimplantation embryo by next generation sequencing (NGS) methodologies	Biricik, A.; Cotroneo, E.; Surdo, M.; Bono, S.; Minasi, M. G.; Cursio, E.; Greco, E.; Fiorentino, F.; Spinella, F.	Study question: Can MiSeq-based (Veriseq) and personal genome machine (Reproseq)-based next-generation sequencing (NGS) accurately detect segmental aneuploidy and embryonic mosaicism in trophectoderm biopsies? Summary answer: Segmental imbalances as little as 4.5 Mb and 10 Mb, and chromosomal mosaicism >=20% and >=30% were reliably detected with the Veriseq and Reproseq-based NGS, respectively. W…	2017		Human Reproduction	32	Supplement 1
233	Utility and First Clinical Application of Screening Embryos for Polygenic Disease Risk Reduction	Treff, N. R.; Eccles, J.; Lello, L.; Bechor, E.; Hsu, J.; Plunkett, K.; Zimmerman, R.; Rana, B.; Samoilenko, A.; Hsu, S.; Tellier, L. C. A. M.	For over 2 decades preimplantation genetic testing (PGT) has been in clinical use to reduce the risk of miscarriage and genetic disease in patients with advanced maternal age and risk of transmitting disease. Recently developed methods of genome-wide genotyping and machine learning algorithms now offer the ability to genotype embryos for polygenic disease risk with accuracy equivalent to adults. …	2019		Frontiers in Endocrinology	10		845	http://dx.doi.org/10.3389/fendo.2019.00845
234	SNP array, qPCR and NGS based CCS: Cross validation and clinical efficacy	Treff, N.; Scott Jr, R. T.	The landscape of comprehensive chromosome screening (CCS) technology has been shaped by many factors and continues to evolve. Important considerations include optimizing the timing of embryo biopsy, demonstrating clinical efficacy, and reducing the costs associated with testing. To begin to address these issues, two paired sibling embryo randomized controlled trials (RCTs) were performed and indi…	2014		Chromosome Research	22	4	593	http://dx.doi.org/10.1007/s10577-014-9437-5
235	Four hour 24 chromosome aneuploidy screening	Treff, N.	Aneuploidy may represent the most prevalent genetic abnormality in human embryos and an important biomarker of reproductive competence. Although many new methods of comprehensive chromosome screening (CCS) have been developed, stronger evidence of validity should be required before their routine implementation. This presentation will describe a series of preclinical and clinical trials producing …	2012		Reproductive BioMedicine Online	24	SUPPL. 2	S37	http://dx.doi.org/10.1016/S1472-6483%2812%2960204-1
236	Oocyte meiotic spindle morphology is a predictive marker of blastocyst ploidy-a prospective cohort study	Tilia, Liza; Chapman, Michael; Kilani, Suha; Cooke, Simon; Venetis, Christos	OBJECTIVE: To evaluate oocyte meiotic spindle (OMS) morphology at intracytoplasmic sperm injection (ICSI) as a predictor of blastocyst ploidy and whether OMS morphology could aid standard morphology-based blastocyst selection., DESIGN: Prospective cohort study., SETTING: In vitro fertilization clinic., PATIENT(S): Patients undergoing ICSI cycles with an intention to perform preimplantation geneti…	2020		Fertility and Sterility	113	1	105-113.e1	https://dx.doi.org/10.1016/j.fertnstert.2019.08.070
237	A multi-center, prospective, blinded, non-selection study evaluating the predictive value (PV) of an aneuploid preimplantation genetic testing for aneuploidy (PGT-A) diagnosis and impact of biopsy	Tiegs, A. W.; Tao, X.; Zhan, Y.; Jalas, C.; Whitehead, C.; Seli, E.; Patounakis, G.; Gutmann, J.; Castelbaum, A.; Scott, R. T.	Introduction: Two concerns regarding PGT-A are: 1) embryos labeled aneuploid may be reproductively competent and thus may be wrongfully discarded, and 2) trophectoderm (TE) biopsy may have an adverse effect on embryo reproductive potential. This study addresses these concerns by 1) directly measuring the predictive value (PV) of an aneuploid PGT-A diagnosis, and 2) comparing sustained implantatio…	2020		Reproductive Sciences	27	1 Supplement	90A	http://dx.doi.org/10.1007/s43032-020-00176-9
238	Congenital cataracts â€“ Clinical considerations in ultrasound diagnosis and management	Thayalan, Krishanthy; Kothari, Anoushka; Khanna, Yash; Kothari, Alka	Paediatric cataracts are one of the more common ocular abnormalities that occur in approximately 6 in 10,000 infants and are a major cause of childhood blindness. A suggested pathological mechanism for congenital cataract formation is the abnormal arrangement of lens fibres during embryogenesis. While toxins, chromosomal abnormalities, infections and metabolic disorders account for the majority o…	2020		Australasian Journal of Ultrasound in Medicine	23	1	74-79	10.1002/ajum.12190
239	Perimenopausal conception	Tarlatzis, Basil C.; Zepiridis, Leonidas	Fertility, defined as the ability to achieve a pregnancy, declines gradually over the woman's lifespan. Although this decline seems to begin from the age of 30 years, it is more obvious between 35 and 40 and increases dramatically thereafter. The age of 41 is considered to be the point when fertility stops and sterility starts. The actual menopause occurs approximately 10 years after the substant…	2003		Annals of the New York Academy of Sciences	997		93-104
240	Noninvasive prenatal testing (NIPT) in twin pregnancies with treatment of assisted reproductive techniques (ART) in a single center	Tan, Yueqiu; Gao, Ya; Lin, Ge; Fu, Meili; Li, Xihong; Yin, Xuyang; Du, Juan; Li, Jing; Li, Wen; Peng, Huanhuan; Yuan, Yuying; Chen, Fang; Jiang, Fuman; Zhang, Hongyun; Lu, Guangxiu; Gong, Fei; Wang, Wei	Objective: The objective of the study is to report the performance of noninvasive prenatal testing (NIPT) in twin pregnancies after the treatment of assisted reproductive technology (ART).Method: In two years period, 565 pregnant women with ART twin pregnancies were prospectively tested by NIPT for screening for trisomy 21 (T21), 18 (T18), and 13 (T13) by sequencing cell-free DNA in maternal plas…	2016		Prenatal Diagnosis	36	7	672-679	10.1002/pd.4837
241	Fetal fraction of cell-free DNA in pregnancies after fresh or frozen embryo transfer following assisted reproductive technologies	Talbot, Anna L.; Ambye, Louise; Hartwig, Tanja S.; Werge, Lene; SÃ¸rensen, Steen; Stormlund, Sacha; PrÃ¦torius, Lisbeth; JÃ¸rgensen, Henrik L.; Pinborg, Anja; JÃ¸rgensen, Finn S.	Study Question: Is the fetal fraction (FF) of circulating cell-free DNA (cfDNA) affected in pregnancies following ART treatment with either fresh or frozen embryo transfer (ET) compared with natural conception?Summary Answer: This study shows a significant reduction in the FF in ART patients compared with naturally conceived pregnancies, which seems to be more pronounced after fresh ET compared w…	2020		Human Reproduction	35	6	1267-1275	10.1093/humrep/deaa110
242	Impact of holoprosencephaly, exomphalos, megacystis and increased nuchal translucency on first-trimester screening for chromosomal abnormalities	Syngelaki, A.; Guerra, L.; Ceccacci, I.; Efeturk, T.; Nicolaides, K. H.	Objectives: To examine the prevalence of alobar holoprosencephaly, exomphalos, megacystis and nuchal translucency thickness (NT)â€‰â‰¥â€‰3.5â€‰mm, the incidence and types of chromosomal abnormalities associated with these conditions and their overall impact on the rate of invasive testing and performance of screening at 11-14â€‰weeks.Methods: This was a prospective screening study for trisomies 2…	2017		Ultrasound in Obstetrics & Gynecology	50	1	45-48	10.1002/uog.17286
243	Interphase M-FISH applications using commercial probes in prenatal and PGD diagnostics	Stumm, M.; Wegner, R. D.; Bloechle, M.; Eckel, H.	Early, rapid and reliable diagnosis is of first priority in prenatal medicine. The combination of specific sonographic markers (e.g. nuchal translucency) and biochemical parameters in maternal serum (e.g. free beta-human chorionic gonadotropin, pregnancy-associated plasma protein A), has already dramatically improved the sensitivity of non-invasive first trimester risk screening in pregnancy. In …	2006		Cytogenetic and Genome Research	114	2025-03-04	296-301	http://dx.doi.org/10.1159/000094217
244	Prenatal diagnosis--principles of diagnostic procedures and genetic counseling	Stembalska, Agnieszka; Slezak, Ryszard; Pesz, Karolina; Gil, Justyna; Sasiadek, Maria	The frequency of inherited malformations as well as genetic disorders in newborns account for around 3-5%. These frequency is much higher in early stages of pregnancy, because serious malformations and genetic disorders usually lead to spontaneous abortion. Prenatal diagnosis allowed identification of malformations and/or some genetic syndromes in fetuses during the first trimester of pregnancy. …	2007		Folia Histochemica et Cytobiologica	45 Suppl 1		S11-6
245	The predictive value of static morphologic and cinematographic analysis for genetic normalcy in human embryos	Stecher, A.; Hruba, M.; Vlckova, R.; Hradecky, L.; Novakova, P.; Kohoutek, T.; Zintz, M.; Vanderzwalmen, P.; Wirleitner, B.; Zech, N. H.	The human embryo is unique in its imperfection regarding genetic euploidy. This fact is thought to be one of the main reasons for implantation failure and spontaneous abortion. To date, several techniques have been developed to screen pre-implantation embryos for chromosomal anomalies. However, these techniques are invasive for the embryo, labor-intensive and expensive, and currently do not resul…	2014		Chromosome Research	22	4	642	http://dx.doi.org/10.1007/s10577-014-9437-5
246	Relation between aneulpoidy, embryo morphology and morphokinetic parameters in PGD/PGS patients	Stecher, A.; Hruba, M.; Hradecky, L.; Vlckova, R.; Zintz, M.; Kohoutek, T.; Vanderzwalmen, P.; Wirleitner, B.; Zech, N. H.	OBJECTIVE: Aneuploidy is one of the main reasons for implantation failure and spontaneous abortion, techniques for genetic analysis are invasive and expensive. It is well accepted that embryo morphology correlates with implantation rates, implying that embryo morphology may be a predictor of chromosomal health. Recent publications indicate that kinetics in embryo development are predictive for ch…	2014		Fertility and Sterility	102	3 SUPPL. 1	e316	http://dx.doi.org/10.1016/j.fertnstert.2014.07.1071
247	Preclinical validation of a next-generation sequencing based comprehensive chromosome screening method in cleavage and blastocyst-stage embryos	Spath, K.; Fragouli, E.; Samer, A.; Wells, D.	Objectives: Next-generation sequencing (NGS) technologies are being adapted to preimplantation genetic screening (PGS) in order to overcome limitations of current methods, such as cost, limited genome coverage and low throughput. Here we present a preclinical validation assessing diagnostic accuracy of a NGS-based protocol for 24-chromosome analysis in preimplantation embryos. Method(s): Seventy-…	2015		Human Fertility	18	4		http://dx.doi.org/10.3109/14647273.2015.1060045
248	Cost-effectiveness of preimplantation genetic testing for aneuploidies	Somigliana, E.; Busnelli, A.; Paffoni, A.; Vigano, P.; Riccaboni, A.; Rubio, C.; Capalbo, A.	Objective: To evaluate the economical benefit of preimplantation genetic testing of aneuploidies (PGT-A) when applied in an extended culture and stringent elective single ET framework. Design(s): Theoretical cost-effectiveness study. Setting(s): Not applicable. Patients/Animal(s): None. Intervention(s): Comparison of the cost-effectiveness between two IVF treatment strategies: serial transfer of …	2019		Fertility and Sterility	111	6	1169-1176	http://dx.doi.org/10.1016/j.fertnstert.2019.01.025
249	Advanced sperm testing	Softness, K. A.; Trussler, J. T.; Carrasquillo, R. J.	PURPOSE OF REVIEW: The sensitivity of semen analysis for detection of infertility remains low. Many factors not measured in traditional semen analysis may contribute to male factor infertility. DNA fragmentation, oxidative stress, and sperm aneuploidy are three factors that may contribute further information to the evaluation when semen analysis is inconclusive. RECENT FINDINGS: DNA fragmentation…	2020		Current opinion in urology	30	3	290-295	http://dx.doi.org/10.1097/MOU.0000000000000761
250	UK multicentre project on assessment of risk of trisomy 21 by maternal age and fetal nuchal-translucency thickness at 10-14 weeks of gestation. Fetal Medicine Foundation First Trimester Screening Group	Snijders, R. J. M.; Noble, P.; Sebire, N.; Souka, A.; Nicolaides, K. H.; Snijders, R. J.	Background: Prenatal diagnosis of trisomy 21 currently relies on assessment of risk followed by invasive testing in the 5% of pregnancies at the highest estimated risk. Selection of the high-risk group by a combination of maternal age and second-trimester maternal serum biochemistry gives a detection rate of about 60%. We investigated assessment of risk by a combination of maternal age and fetal …	1998		Lancet	352 North American Edition	9125	343-346	10.1016/S0140-6736(97)11280-6
251	Does first polar body array CGH analysis correlate with a cleavage stage embryo biopsy in IVFICSI cycles and preimplantation genetic screening	Singer, T.; Xu, K.; Schattman, G. L.; Victor, A. R.; Zhang, C.; Rosenwaks, Z.	Objective: To correlate first polar body (PB1) biopsy (Bx) aCGH technology with cleavage stage (D3) Bx results analyzed with FISH or SNP-array. Design(s): Prospective clinical trial. Main Outcome: Concordance between PB1 and D3 results, ongoing pregnancy rates and IVF outcome. Material(s) and Method(s): Between 09/11-04/12, 27 patients (Pts) consented and 15 enrolled and underwent PB1 Bx followed…	2012		Fertility and Sterility	98	3 SUPPL. 1	S138	http://dx.doi.org/10.1016/j.fertnstert.2012.07.508
252	Does first polar body array CGH analysis correlate with a cleavage stage embryo biopsy in IVF-ICSI cycles and preimplantation genetic screening	Singer, T.; Xu, K.; Schattman, G. D.; Victor, A.; Zhang, C.; Rosenwaks, Z.	Study Objective: To correlate first polar body(PB1) biopsy array comparative genomic hybridization(aCGH) technology with cleavage stage(D3) biopsy results analyzed with either FISH or SNP array. Design(s): Prospective clinical trial. Setting(s): 15 IVF patients underwent PB1 biopsy followed by a D3 biopsy. Intervention(s): Between 09/11-04/12, 27 patients consented and 15 met the study's criteria…	2012		Journal of Minimally Invasive Gynecology	19	6 SUPPL. 1	S164
253	Isolating fetal cells from maternal blood. Advances in prenatal diagnosis through molecular technology	Simpson, J. L.; Elias, S.; Simpson, J. L.; Elias, S.	Objectives: To review the rationale for and progress toward the goal of isolating and analyzing fetal cells circulating in maternal blood, and to explore the feasibility of this method in providing noninvasive prenatal cytogenetic diagnosis.Data Sources: Critical review of data published since the first report (1969) of fetal metaphases in maternal blood. Emphasis is placed on data since the demo…	1993		JAMA: Journal of the American Medical Association	270	19	2357-2361	10.1001/jama.270.19.2357
254	Preimplantation genetic diagnosis to improve pregnancy outcomes in subfertility	Simpson, Joe Leigh	Pre-implantation genetic diagnosis provides prenatal genetic diagnosis before implantation, thus allowing detection of chromosomal abnormalities and their exclusion from embryo transfer in assisted reproductive technologies. Polar body, blastomere or trophectoderm can each be used to obtain requisite genetic or embryonic DNA. Pre-implantation genetic diagnosis for excluding unbalanced translocati…	2012		Best practice & research. Clinical obstetrics & gynaecology	26	6	805-15	https://dx.doi.org/10.1016/j.bpobgyn.2012.05.009
255	Comprehensive genetic assessment of the human embryo: Can empiric application of microarray comparative genomic hybridization reduce multiple gestation rate by single fresh blastocyst transfer	Sills, E. S.; Yang, Z.; Walsh, D. J.; Salem, S. A.	Purpose The unacceptable multiple gestation rate currently associated with in vitro fertilization (IVF) would be substantially alleviated if the routine practice of transferring more than one embryo were reconsidered. While transferring a single embryo is an effective method to reduce the clinical problem of multiple gestation, rigid adherence to this approach has been criticized for negatively i…	2012		Archives of Gynecology and Obstetrics	286	3	755-761	http://dx.doi.org/10.1007/s00404-012-2396-1
256	Accurate detection of small segmental aneuploidy using next generation screening in preimplantation genetic diagnose and screening (PGD/PGS)	Shuang, Z.; Pingyuan, X.; Dehua, C.; Qi, O.; Ge, L.	Study question: To identify whether genome amplification (WGA) method combined with next generation sequencing (NGS) could efficiently detect segmental aneuploidy less than 16 Mb in blastocysts from PGD/PGS? Summary answer: The PCR-based WGA methods are superior than the multiple displacement amplification (MDA) to detect the small segmental aneuploidy in sequencing depth of 0.1x data. What is kn…	2017		Human Reproduction	32	Supplement 1
257	Symmetry at the 4-cell stage using time-lapse imaging is correlated with embryo aneuploidy	Shenoy, C. C.; Khan, Z.; Coddington, C.; Jensen, J.; Daftary, G. S.; Stewart, E. A.; Morbeck, D.	OBJECTIVE: Embryo selection is important for optimal ART outcomes. Embryo selection has improved over time and the advent of time-lapse (TL) monitoring offers increased information to aid in embryo selection. Nonetheless, TL timing parameters alone do not provide high sensitivity for determining embryo viability or ploidy. We sought to compare euploid prediction using TL timings with traditional …	2015		Fertility and Sterility	104	3 SUPPL. 1	e309
258	PREIMPLANTATION GENETIC TESTING: Non-invasive prenatal testing for aneuploidy, copy-number variants and single-gene disorders	Shaw, J.; Scotchman, E.; Chandler, N.; Chitty, L. S.	The discovery of cell-free fetal DNA (cffDNA) in maternal plasma has enabled a paradigm shift in prenatal testing, allowing for safer, earlier detection of genetic conditions of the fetus. Non-invasive prenatal testing (NIPT) for fetal aneuploidies has provided an alternative, highly efficient approach to first-trimester aneuploidy screening, and since its inception has been rapidly adopted world…	2020		Reproduction (Cambridge, England)	160	5	A1-A11	https://dx.doi.org/10.1530/REP-19-0591
259	A novel diagnostic panel of 15 STR markers used to confirm the detection of Duchene Muscular Dystrophy, aneuploidy screening, and sample authenticity testing	Sharifi, Z.; Golnabi, F.; Rahiminejad, F.; Amini, S.; Farahzadi, H.; Zeinali, S.	Introduction: Duchenne (DMD) and Becker muscular dystrophy (BMD) are one of the most common genetic muscular dystrophies. Prenatal diagnosis (PND) or Preimplantation Genetic Diagnosis (PGD) could be attractive options to prevent the birth of new affected cases. Aneuploidies are the cause of over 50% of all miscarriages. Early aneuploidy screening in conjunction with PND or PGD can decrease the su…	2019		European Journal of Human Genetics	27	Supplement 2	1182	http://dx.doi.org/10.1038/s41431-019-0494-2
260	A novel panel of 16 STR markers for detection of beta-thalassemia and aneuploidy screening	Sharifi, Z.; Abiri, M.; Rahiminejad, F.; Noferesti, H.; Judaki, A.; Zeinali, S.	Background: beta-thalassemia is the most common hematological disorder worldwide. The carrier frequency of B-thalassemia is high in Iran, therefore prenatal diagnosis (PND) or Pre-implantation Genetic Diagnosis (PGD) could be attractive options to prevent the birth of new beta-thalassemia cases. Aneuploidies are the cause of over 50% of all miscarriages. Early aneuploidy screening in conjunction …	2017		Journal of Reproduction and Infertility	18	2 Supplement 2	186-187
261	Higher rates of aneuploidy in blastocysts and higher risk of no embryo transfer in recurrent pregnancy loss patients with diminished ovarian reserve undergoing in vitro fertilization	Shahine, Lora K.; Marshall, Lorna; Lamb, Julie D.; Hickok, Lee R.	OBJECTIVE: To study the prediction of aneuploidy rate in blastocysts from patients with recurrent pregnancy loss (RPL) on the basis of ovarian reserve testing., DESIGN: Prospective cohort analysis., SETTING: Private, university-affiliated fertility clinic., PATIENT(S): A total of 239 patients with RPL, defined as two or more clinical miscarriages, were screened for inclusion. One hundred two (102…	2016		Fertility and Sterility	106	5	1124-1128	https://dx.doi.org/10.1016/j.fertnstert.2016.06.016
262	Image enhancement for increased dot-counting efficiency in FISH	Shah, S.	Background: The most commonly used molecular cytogenetic technique is fluorescence in situ hybridization (FISH). It has been widely applied in many areas of diagnosis and research, including pre-natal and post-natal screening of chromosomal aberrations, pre-implantation genetic diagnosis, cancer cytogenetics, gene mapping, molecular pathology and developmental molecular biology. The analysis of F…	2007		Journal of Microscopy	228	2	211-226	http://dx.doi.org/10.1111/j.1365-2818.2007.01842.x
263	Correlation between Embryo Ploidy Status and ovarian response after controlled ovarian Stimulation in ART cycles	Seshadri, S.; Gonzalez Vinals, X.; Odia, R.; Alchami, A.; Saab, W.; Serhal, P.	Study question: Is there a relationship between ovarian response and number of euploid embryos and aneuploidy rate in preimplantation genetic testing for aneuploidy (PGT-A)? Summary answer: Ovarian response (OR) after conventional IVF stimulation is positively correlated with number of euploid embryos. Euploidy rate in younger patients decreases when OR is exacerbated. What is known already: A po…	2018		Human Reproduction	33	Supplement 1		http://dx.doi.org/10.1093/humrep/33.Supplement_1.1
264	Novel technologies emerging for preimplantation genetic diagnosis and preimplantation genetic testing for aneuploidy	Sermon, K.	Introduction: Preimplantation genetic diagnosis (PGD) was introduced as an alternative to prenatal diagnosis: embryos cultured in vitro were analysed for a monogenic disease and only disease-free embryos were transferred to the mother, to avoid the termination of pregnancy with an affected foetus. It soon transpired that human embryos show a great deal of acquired chromosomal abnormalities, thoug…	2017		Expert Review of Molecular Diagnostics	17	1	71-82	http://dx.doi.org/10.1080/14737159.2017.1262261
265	Ectopia cordis in a first-trimester sonographic screening program for aneuploidy	Sepulveda, Waldo; Wong, Amy E.; Simonetti, Luis; Gomez, Enrique; Dezerega, Victor; Gutierrez, Jorge		2013		Journal of Ultrasound in Medicine	32	5	865-871	10.7863/ultra.32.5.865
266	Nuchal translucency and nasal bone in first-trimester ultrasound screening for aneuploidy in multiple pregnancies	Sepulveda, W.; Wong, A. E.; Casasbuenas, A.; Sepulveda, W.; Wong, A. E.; Casasbuenas, A.	Objective: To review our experience with first-trimester screening of chromosomal abnormalities in multiple pregnancies using nuchal translucency (NT) thickness measurement and nasal bone assessment. Methods: Cases of multiple pregnancy presenting for first-trimester ultrasound evaluation and with viable fetuses measuring between 45 and 84 mm were recruited for this study. Crown-rump length, NT t…	2009		Ultrasound in Obstetrics & Gynecology	33	2	152-156	10.1002/uog.6222
267	FISH for pre-implantation genetic diagnosis	Scriven, P. N.; Kirby, T. L.; Ogilvie, C. M.	Pre-implantation genetic diagnosis (PGD) is an established alternative to pre-natal diagnosis, and involves selecting pre-implantation embryos from a cohort generated by assisted reproduction technology (ART). This selection may be required because of familial monogenic disease (e.g. cystic fibrosis), or because one partner carries a chromosome rearrangement (e.g. a two-way reciprocal translocati…	2011	2025-02-23	J Vis Exp		48		10.3791/2570
268	Diagnostic accuracy: theoretical models for preimplantation genetic testing of a single nucleus using the fluorescence in situ hybridization technique	Scriven, P. N.; Bossuyt, P. M.	BACKGROUND: The aim of this study was to develop and use theoretical models to investigate the accuracy of the fluorescence in situ hybridization (FISH) technique in testing a single nucleus from a preimplantation embryo without the complicating effect of mosaicism. METHODS: Mathematical models were constructed for three different applications of FISH in preimplantation genetic testing (sex deter…	2010	Oct	Hum Reprod	25	10	2622-08-01	10.1093/humrep/deq196
269	Non-visualization of choroid plexus of fourth ventricle as first-trimester predictor of posterior fossa anomalies and chromosomal defects	Martinezâ€Ten, P.; Illescas, T.; Adiego, B.; Estevez, M.; Bermejo, C.; Wong, A. E.; Sepulveda, W.; Martinez-Ten, P.	Objective: To assess non-visualization of the choroid plexus of the fourth ventricle (CP-4V) as a simple, qualitative and reproducible first-trimester ultrasound feature of the posterior fossa for the prediction of central nervous system (CNS) anomalies and chromosomal defects.Methods: First-trimester three-dimensional ultrasound datasets of the fetal brain were obtained prospectively from 65 con…	2018		Ultrasound in Obstetrics & Gynecology	51	2	199-207	10.1002/uog.17445
270	Added value of chromosomal microarray analysis over conventional karyotyping in stillbirth work-up: systematic review and meta-analysis	Martinezâ€Portilla, R. J.; Pauta, M.; Hawkinsâ€Villarreal, A.; Rialâ€Crestelo, M.; Paz y MiÃ±o, F.; Madrigal, I.; Borrell, A.; Figueras, F.; Martinez-Portilla, Raigam J.; Pauta, Montse; Hawkins-Villarreal, Ameth; Rial-Crestelo, Marta; Paz Y MiÃ±o, Fernanda; Madrigal, Irene; Borrell, Antoni; Figueras, Francesc; Martinez-Portilla, R. J.; Hawkins-Villarreal, A.; Rial-Crestelo, M.	Objective: To assess the added value of chromosomal microarray analysis (CMA) over conventional karyotyping to assess the genetic causes in stillbirth.Methods: To identify relevant studies, published in English or Spanish and without publication time restrictions, we performed a systematic search of PubMed, SCOPUS and ISI Web of Science databases, The Cochrane Library and the PROSPERO register of…	2019		Ultrasound in Obstetrics & Gynecology	53	5	590-597	10.1002/uog.20198
271	Fetal heart rate and nuchal translucency in detecting chromosomal abnormalities other than Down syndrome	Martinez, Josep M.; EchevarrÃa, MÃ“nica; Borrell, Antoni; Puerto, Bienvenido; Ojuel, Julia; Fortuny, Albert; Martinez, J. M.; EchevarrÃ­a, M.; Borrell, A.; Puerto, B.; Ojuel, J.; Fortuny, A.	Objective: To evaluate whether the combined use of fetal heart rate (FHR) and nuchal translucency measurements would be useful in the prediction of fetal chromosomal abnormalities at 10-13 weeks' gestation.Methods: In a prospective study, 1053 (553 reported previously) consecutive singleton pregnancies between 10 and 13 weeks' gestation underwent chorionic villus sampling at our institution. Feta…	1998		Obstetrics & Gynecology	92	1	68-71
272	Combining nuchal translucency with umbilical Doppler velocimetry for detecting fetal trisomies in the first trimester of pregnancy	Martinez, J. M.; Borrell, A.; Antolin, E.; Puerto, B.; Casals, E.; Ojuel, J.; Fortuny, A.		1997		British Journal of Obstetrics & Gynaecology	104	1	2025-11-14
273	Prenatal diagnosis-great advances since the1960s	Martin, N.	Our ability to offer an extensive range of prenatal diagnoses had advanced greatly since the 1960s when the first amniocenteses were performed. Available today are combination of screening and invasive diagnostic testing, utilizing ultrasound, placenta (CVS), amniotic fluid, and cell-free fetal DNA (cffDNA). Prenatal diagnosis can be broadly subdivided into screening and invasive diagnosis for ch…	2017		Twin Research and Human Genetics	20	5	435	http://dx.doi.org/10.1017/thg.2017.46
274	Implementation of the next generation sequencing based preimplantation genetic screening in clinical practice: Challenges and benefits	Marinova, E.; Rizov, M.; Popova, M.; Tsaneva, D.; Antonova, I.; Nikolov, G.; Penchev, V.	Introduction: The success of an in vitro fertilization (IVF) is based on variety of factors, mainly blastocyst morphology and the chromosome status of the embryo as well as an adequate endometrial receptivity. The implementation of molecular genetic assays in the assisted reproduction (AR) field worldwide allows preimplantation embryo karyotype examination via preimplantation genetic screening (P…	2018		Reproductive BioMedicine Online	36	Supplement 1	e24-e25
275	First-trimester nasal bone evaluation for aneuploidy in the general population	Malone, F. D.; Ball, R. H.; Nyberg, D. A.; Comstock, C. H.; Saade, G.; Berkowitz, R. L.; Dugoff, L.; Craigo, S. D.; Carr, S. R.; Wolfe, H. M.; Tripp, T.; D'Alton, M. E.; Malone, Fergal D.; Ball, Robert H.; Nyberg, David A.; Comstock, Christine H.; Saade, George; Berkowitz, Richard L.; Dugoff, Lorraine; Craigo, Sabrina D.	Objective: To evaluate the role of fetal nasal bone imaging at 10 3/7 to 13 6/7 weeks as a screening tool for aneuploidy, in a prospective multicenter trial. Methods: Unselected patients from the general population with viable singleton pregnancies at 10 3/7 to 13 6/7 weeks were recruited at 15 U.S. centers. All had screening with nuchal translucency (NT) ultrasound by specially trained sonograph…	2004		Obstetrics & Gynecology	104	6	1222-1228	10.1097/01.aog.0000143255.46196.7a
276	[What's new in fetal medicine?]	Mahieu-Caputo, D.; Senat, M. V.; Romana, S.; Houfflin-Debarge, V.; Gosset, P.; Audibert, F.; Bessis, R.; Ville, Y.; Vekemans, M.; Dommergues, M.	One of the major progress in fetal medicine in recent years is the increased sensitivity of sonographic screening for foetal malformations, due to technical improvement but also to a better training of professionals. Screening for chromosomal abnormalities is no longer based on maternal age alone. Second trimester maternal serum screening (MSS) is increasingly used: thus in 1997, 376,798 MSS test…	2002		Quoi de neuf en medecine foetale?	9	2	172-86
277	Summary - Recent progress in fetal medicine	Mahieu-Caputo, D.; Senat, M. V.; Romana, S.; Houfflin-Debarge, V.; Gosset, P.; Audibert, F.; Bessis, R.; Ville, Y.; Vekemans, M.; Dommergues, M.	One of the major progress in fetal medicine in recent years is the increased sensitivity of sonographic screening for foetal malformations, due to technical improvement but also to a better training of professionals. Screening for chromosomal abnormalities is no longer based on maternal age alone. Second trimester maternal serum screening (MSS) is increasingly used: thus in 1997, 376 798 MSS test…	2002		Archives de Pediatrie	9	2	172-186
278	Preimplantation genetic testing: polar bodies, blastomeres, trophectoderm cells, or blastocoelic fluid?	Magli, M. Cristina; Pomante, Alessandra; Cafueri, Giulia; Valerio, Marzia; Crippa, Andor; Ferraretti, Anna P.; Gianaroli, Luca	Objective: To investigate the blastocoelic fluid (BF) for the presence of DNA that could be amplified and analyzed; the extent to which its chromosomal status corresponds to that found in trophectoderm (TE) cells, polar bodies (PBs), or blastomeres; and the identification of segmental abnormalities.Design: Longitudinal cohort study.Setting: In vitro fertilization unit.Patient(s): Fifty-one couple…	2016		Fertility & Sterility	105	3	676-683.e5	10.1016/j.fertnstert.2015.11.018
279	Deoxyribonucleic acid detection in blastocoelic fluid: a new predictor of embryo ploidy and viable pregnancy	Magli, M. Cristina; Albanese, Cristina; Crippa, Andor; Tabanelli, Carla; Ferraretti, Anna P.; Gianaroli, Luca	OBJECTIVE: To investigate blastocysts, defined as euploid and aneuploid by trophectoderm (TE) cell analysis, for the presence of DNA in the blastocoelic fluid (BF) detected by whole-genomic amplification (WGA); and to correlate the presence of DNA in BF with the clinical outcome after the transfer of TE-euploid blastocysts., DESIGN: Retrospective study., SETTING: In vitro fertilization unit., PAT…	2019		Fertility and Sterility	111	1	77-85	https://dx.doi.org/10.1016/j.fertnstert.2018.09.016
280	Improved pregnancy rates following transfer of euploid embryos screened by next-generation sequencing compared to array comparative genomic hybridization	Macer, M. L.; Barritt, J.; Surrey, M. W.; Danzer, H.; Ghadir, S.; Wang, E.; Pisarska, M. D.	BACKGROUND: Preimplantation genetic screening (PGS) improves implantation and decreases miscarriage rates per embryo transferred1. PGS has evolved from fluorescence in-situ hybridization (FISH) to array comparative genomic hybridization (aCGH), and recently to next-generation sequencing (NGS). Compared to aCGH, various NGS protocols using amplified DNA have been shown to have a sensitivity and sp…	2017		Fertility and Sterility	107	3 Supplement 1	e27-e28
281	Prenatal ultrasound screening for orofacial clefts	Maarse, W.; Pistorius, L. R.; Van Eeten, W. K.; Breugem, C. C.; Kon, M.; Van den Boogaard, M. J.; Mink van Der Molen, A. B.; Maarse, W.; Pistorius, L. R.; Van Eeten, W. K.; Breugem, C. C.; Kon, M.; Van den Boogaard, M. J. H.; Mink van Der Molen, A. B.	Objectives: To evaluate the sensitivity and specificity of ultrasound for detecting prenatal facial clefts in low-risk and high-risk populations. Methods: This study prospectively followed up a non-selected population, namely all pregnant women who underwent routine second-trimester prenatal ultrasound screening in the Utrecht region during the 2-year period from January 2007 to December 2008. Re…	2011		Ultrasound in Obstetrics & Gynecology	38	4	434-439	10.1002/uog.8895
282	63. THE DEVELOPMENT AND PILOT CLINICAL STUDIES OF NON-INVASIVE CAPACITY SCREENING (NICS) ASSAY	Lu, S.; Yaox, S.; Cai, L.; Wang, X.; Racowsky, C.	Introduction: For investigating the detection success rate and accuracy of non-invasive capacity screening(NICS) and determining its effectiveness on improvement of embryo transfer, we reviewed the research results and clinical advances of MALBAC-based NICS from multiple groups worldwide between 2016 to 2018. Material(s) and Method(s): 1. Detection success rate: qPCR was used to investigate the s…	2019		Reproductive BioMedicine Online	39	Supplement 1	e65	http://dx.doi.org/10.1016/j.rbmo.2019.04.116
283	Non-invasive chromosome screening of human embryos by genome sequencing from blastocyst culture medium: Validation & a pilot study	Lu, S.; Cai, L.; Yao, B.; Xie, X.	OBJECTIVE: Pre-implantation genetic screening (PGS) enables the selection of in vitro-fertilized embryos to avoid chromosomal imbalance, and is currently widely used to improve the clinical outcome of in-vitro fertilization (IVF). However, PGS requires embryo biopsy before implantation, which limits the clinical applicability of PGS due to the invasiveness and complexity in the embryo biopsy proc…	2016		Fertility and Sterility	106	Supplement 3	e156
284	Comprehensive mitochondrial DNA (mtDNA) analysis and IVF outcome	Lledo, B.; Ortiz, J. A.; Morales, R.; Guerrero, J.; Bernabeu, A.; Joaquin, L.; Bernabeu, R.	Study question: Do the mtDNA copy number, heteroplasmy and haplotypes affect the ongoing pregnancy? Summary answer: Our study suggests that elevated mtDNA copy number above a threshold is associated with lower ongoing pregnancy rate, a mutational load could be an explanation. What is known already: Mitochondria plays a vital role in cell function and mtDNA is associated with a number of traits su…	2018		Human Reproduction	33	Supplement 1		http://dx.doi.org/10.1093/humrep/33.Supplement_1.1
285	The performance of MALBAC and MDA methods in the identification of concurrent mutations and aneuploidy screening to diagnose beta-thalassaemia disorders at the single- and multiple-cell levels	Liu, W.; Zhang, H.; Hu, D.; Lu, S.; Sun, X.	Aim: To select an optimal whole-genome amplification (WGA) method to improve the efficiency of the preimplantation genetic diagnosis and screening (PGD/PGS) of beta-thalassaemia disorders. Method(s): Fifty-seven fibroblast samples with defined beta-thalassaemia variations and forty-eight single-blastomere samples were amplified from single-, two-, and five-cell samples by multiple annealing and l…	2018		Journal of Clinical Laboratory Analysis	32	2	e22267	http://dx.doi.org/10.1002/jcla.22267
286	Anti-Mullerian hormone (AMH) levels in the follicular fluid-a predictive marker of human blastocysts ploidy status	Liss, J.; Liss, M.; Gorniak, E.; Kretek, K.; Pastuszek, E.; Malinowska, I.; Lukaszuk, K.	Study question: To correlate AMH levels in follicular fluid (FF) with ploidy status of blastocysts in preimplantation genetic screening (PGS) cycles. Summary answer: High level of AMH in the follicular fluid may be a good predictor of the development of euploid embryo. What is known already: Follicular fluid is a product of secretory activity of granulosa and thecal cells and provides a very impo…	2017		Human Reproduction	32	Supplement 1
287	Concordance rates between single blastomere day-3 (D3) and trophectoderm biopsies (D5) using Next Generation Sequencing (NGS)	Linan Tegedor, A.; Bayram, A.; Arnanz, A.; Rubio, C.; Chopra, R.; Elkhatib, I.; Simon, C.; Fatemi, H.	Study question: To evaluate the concordance rates of NGS findings by analyzing the same, non-transferred embryos, after day 3 and day 5 biopsies. Summary answer: NGS results on D3 and D5 embryo biopsies, showed concordance rates of 92.4% for whole-chromosome aneuploidies and 94.9% for segmental aneuploidies. In total 87.3% concordances. What is known already: Previous publications, using array-CG…	2017		Human Reproduction	32	Supplement 1
288	RNA-Seq reveals distinct transcriptomes in normal and trisomic human pre-implantation embryos	Licciardi, F.; Kramer, Y.; Zhang, Y.; Tsirigos, A.; Lhakhang, T.; Heguy, A.	Study question: What do RNA seq-profiles tell us about gene activity in preimplantation embryos known to be normal vs. trisomic for chromosomes 21, 18, 15 and 22. Summary answer: RNA-Seq profiles are karyotype-dependent and appear to correlate with viability. X and Y transcription is surprisingly active at the preimplantation stage. What is known already: Embryonic karyotypic abnormalities are th…	2016		Human Reproduction	31	Supplement 1		http://dx.doi.org/10.1093/humrep/31.Supplement_1.1
289	Identification of chromosomal errors in human preimplantation embryos with oligonucleotide DNA microarray	Liang, Lifeng; Wang, Cassie T.; Sun, Xiaofang; Liu, Lian; Li, Man; Witz, Craig; Williams, Daniel; Griffith, Jason; Skorupski, Josh; Haddad, Ghassan; Gill, Jimmy; Wang, Wei-Hua	A previous study comparing the performance of different platforms for DNA microarray found that the oligonucleotide (oligo) microarray platform containing 385K isothermal probes had the best performance when evaluating dosage sensitivity, precision, specificity, sensitivity and copy number variations border definition. Although oligo microarray platform has been used in some research fields and c…	2013		PLoS ONE	8	4	e61838	https://dx.doi.org/10.1371/journal.pone.0061838
290	Raman profiling of embryo culture medium to identify aneuploid and euploid embryos	Liang, B.; Gao, Y.; Xu, J.; Song, Y.; Xuan, L.; Shi, T.; Wang, N.; Hou, Z.; Zhao, Y. L.; Huang, W. E.; Chen, Z. J.	OBJECTIVE: To develop and validate Raman metabolic footprint analysis to determine chromosome euploidy and aneuploidy in embryos fertilized inÂ vitro. DESIGN: Retrospective study. SETTING: Academic hospital. PATIENT(S): Unselected assisted reproductive technology population. INTERVENTION(S): To establish the analysis protocol, spent embryo culture medium samples with known genetic outcomes from 8…	2019	Apr	Fertil Steril	111	4	753-762.e1	10.1016/j.fertnstert.2018.11.036
291	The Performance of Whole Genome Amplification Methods andNext-Generation Sequencing for Pre-Implantation Genetic Diagnosis of Chromosomal Abnormalities	Li, N.; Wang, L.; Wang, H.; Ma, M.; Wang, X.; Li, Y.; Zhang, W.; Zhang, J.; Cram, D. S.; Yao, Y.	Reliable and accurate pre-implantation genetic diagnosis (PGD) of patient's embryos by next-generation sequencing (NGS) is dependent on efficient whole genome amplification (WGA) of a representative biopsy sample. However, the performance of the current state of the art WGA methods has not been evaluated for sequencing. Using low template DNA (15pg) and single cells, we showed that the two PCR-ba…	2015		Journal of Genetics and Genomics	42	4	151-159	http://dx.doi.org/10.1016/j.jgg.2015.03.001
292	Chinese herbal medicines for unexplained recurrent miscarriage	Li, Lu; Dou, Lixia; Leung, Chung Ping; Chung, Kwok Tony; Wang, Chiu Chi	Background, Recurrent miscarriage affects 1% to 3% of women of reproductive age and mostly occurs before the 10th week of gestation (and around the same gestational week in subsequent miscarriages). After a miscarriage, the chances of having another miscarriage in a subsequent pregnancy varies. In some cases, recurrent miscarriages have an underlying cause (related to the mother or her baby) and …					8
293	A COMPARISON OF NON-INVASIVE AND TROPHECTODERM BIOPSY PGT-A. FIRST EXPERIENCE IN ARGENTINA	Leocata Nieto, F. A.; Zubrzycki, J.; Dopazo, H.; Ahumada, A. O.	Objective: The discovery of cell-free embryonic DNA (cfDNA) present in the medium in which developing embryos are being cultured in vitro led to the use of this spent culture medium (SCM) as a source of DNA in PGT studies. Different non-invasive PGT (niPGT-A) protocols are in validation and standardization stages worldwide. The objective of this work is to validate a NICS protocol (Yikon Genomics…	2020		Fertility and Sterility	114	3 Supplement	e418-e419	http://dx.doi.org/10.1016/j.fertnstert.2020.08.1219
294	Pregnant women with confirmed neoplasms should not have noninvasive prenatal testing	Lenaerts, Liesbeth; Van Calsteren, Kristel; Che, Huiwen; Vermeesch, Joris Robert; Amant, FrÃ©dÃ©ric	What's already known about this topic? Incidental diagnoses of an occult maternal malignancy have been reported upon aberrant routine noninvasive prenatal testing (NIPT).The presence of tumorâ€derived cellâ€free DNA in the maternal circulation can skew the NIPT profile. What does this study add? Pregnant women with a confirmed neoplastic disease should not have NIPT testing for fetal aneuploidy…	2019			39		1162-1165	10.1002/pd.5544
295	Non-invasive preimplantation genetic testing (niPGT): The next revolution in reproductive genetics?	Leaver, M.; Wells, D.	BACKGROUND: Preimplantation genetic testing (PGT) encompasses methods that allow embryos to be tested for severe inherited conditions or for chromosome abnormalities, relevant to embryo health and viability. In order to obtain embryonic genetic material for analysis, a biopsy is required, involving the removal of one or more cells. This invasive procedure greatly increases the costs of PGT and th…	2020		Human Reproduction Update	26	1	16-42	http://dx.doi.org/10.1093/humupd/dmz033
296	Morphokinetic parameters in chromosomal translocation carriers undergoing preimplantation genetic testing	Lammers, J.; Reignier, A.; Splingart, C.; Moradkhani, K.; Barriere, P.; Freour, T.	Research question: Can embryo morphokinetic parameters help identify unbalanced embryos in translocation carriers? Design: This retrospective study was conducted in 67 translocation carriers undergoing 105 preimplantation genetic testing cycles for chromosomal structural rearrangements (PGT-SR) without aneuploidy screening (PGT-A). Using time-lapse imaging analysis, morphokinetic parameters of ba…	2019		Reproductive BioMedicine Online	38	2	177-183	http://dx.doi.org/10.1016/j.rbmo.2018.11.006
297	A Higher Ovarian Response after Stimulation for IVF Is Related to a Higher Number of Euploid Embryos	Labarta, E.; Bosch, E.; Mercader, A.; Alama, P.; Mateu, E.; Pellicer, A.	This study has analysed the relationship between ovarian response and the number of euploid embryos. This is a post hoc analysis of a subset of data generated during a prospective cohort study previously published. Forty-six oocyte donors were subjected to ovarian stimulation with 150 IU of rFSH and 75 IU of hp-hMG in a GnRH agonist long protocol. Preimplantation genetic screening was performed i…	2017		BioMed Research International	2017		5637923	http://dx.doi.org/10.1155/2017/5637923
298	Effectiveness of in vitro fertilization with preimplantation genetic screening: a reanalysis of United States assisted reproductive technology data 2011-2012	Kushnir, Vitaly A.; Darmon, Sarah K.; Albertini, David F.; Barad, David H.; Gleicher, Norbert	OBJECTIVE: To assess effectiveness of preimplantation genetic screening (PGS) in fresh IVF cycles., DESIGN: Reanalysis of retrospective US national data., SETTING: Not applicable., PATIENT(S): A total of 5,471 fresh autologous IVF cycles with PGS and 97,069 cycles without PGS, reported in 2011-2012 to the Centers for Disease Control and Prevention., INTERVENTION(S): Not applicable., MAIN OUTCOME …	2016		Fertility and Sterility	106	1	75-79	https://dx.doi.org/10.1016/j.fertnstert.2016.02.026
299	Towards optimization of PGD for recurrent t(11;22) (q23;q11) carrier	Kurahashi, H.; Kato, T.; Kato, M.; Ouchi, Y.; Tsutsumi, M.; Inagaki, H.	The t(11;22)(q23;q11) is the most frequent reciprocal translocation in humans. Balanced carriers often have reproductive problems, such as infertility, recurrent pregnancy loss, or the birth of offspring with congenital malformation syndrome called Emanuel syndrome. Preimplantation genetic diagnosis (PGD) is the useful solution for such reproductive problems. Since all of the t (11;22) carriers h…	2019		European Journal of Human Genetics	26	Supplement 1	151-152	http://dx.doi.org/10.1038/s41431-018-0247-7
300	Validation of next-generation sequencing for comprehensive chromosome screening of embryos	Kung, A.; Munne, S.; Bankowski, B.; Coates, A.; Wells, D.	Massively parallel genome sequencing, also known as next-generation sequencing (NGS), is the latest approach for preimplantation genetic diagnosis. The purpose of this study was to determine whether NGS can accurately detect aneuploidy in human embryos. Low coverage genome sequencing was applied to trophectoderm biopsies of embryos at the blastocyst stage of development. Sensitivity and specifici…	2015		Reproductive BioMedicine Online	31	6	760-769	http://dx.doi.org/10.1016/j.rbmo.2015.09.002
301	Validation of blastocyst biopsy and next generation sequencing (NGS) for the purpose of preimplantation genetic screening (PGS)	Kung, A.; Coates, A.; Hesla, J.; Zhang, J.; Grifo, J.; Kolb, B.; Munne, S.; Wells, D.	OBJECTIVE: To determine if massively parallel genome sequencing can accurately diagnose aneuploidy in human blastocysts. DESIGN: Blastocysts that underwent PGS using microarray comparative genomic hybridization (aCGH) were re-biopsied or reanalyzed by NGS. MATERIALSAND METHODS: Blastocysts were analyzed by three PGD labs (A, B, and C) using the same aCGH protocol. With patient consent, embryos pr…	2014		Fertility and Sterility	102	3 SUPPL. 1	e96	http://dx.doi.org/10.1016/j.fertnstert.2014.07.326
302	Preimplantation diagnosis: a realistic option for assisted reproduction and genetic practice	Kuliev, Anver; Verlinsky, Yury	PURPOSE OF REVIEW: Preimplantation genetic diagnosis (PGD) allows genetically disadvantaged couples to reproduce, while avoiding the birth of children with targeted genetic disorders. By ensuring unaffected pregnancies, PGD circumvents the possible need and therefore risks of pregnancy termination. This review will describe the current progress of PGD for Mendelian and chromosomal disorders and i…	2005		Current opinion in obstetrics & gynecology	17	2	179-83
303	Genetic testing in infertile males	Krausz, C.	Men with impaired sperm production due to genetic anomalies may now benefit from assisted reproductive techniques and may generate their own biological children. This implies that gene mutations or karyotype anomalies associated with male infertility can be transmitted to the offspring. Consequently, genetic testing has not only a diagnostic value but it is also important for an appropriate genet…	2010		International Journal of Andrology	33	SUPPL. 1	22-23	http://dx.doi.org/10.1111/j.1365-2605.2010.01105.x
304	Assessing morphokinetic parameters as fractions of the time to full blastocele to predict euploidy: Testing a more sensitive measurement method	Kramer, Y. G.; McCulloh, D. H.; Kofinas, J. D.; Melzer, K.; Noyes, N.; McCaffrey, C.; Krey, L.; Grifo, J. A.	OBJECTIVE: To determine if early embryo morphokinetic values (MKV) expressed as fractions of time from syngamy to full blastocyst development are more predictive of ploidy than MKV raw data. DESIGN: Retrospective Cohort Analysis. MATERIALS AND METHODS: 106 embryos from 20 patients cultured to blastocyst in the EmbryoScopeTM underwent trophectoderm (TE) biopsy on days 5 or 6, and awaited analysis …	2014		Fertility and Sterility	102	3 SUPPL. 1	e63	http://dx.doi.org/10.1016/j.fertnstert.2014.07.215
305	Aneuploidy screening on polar bodies: Next generation sequencing versus array comparative genomic hybrization	Kotanidou, A.; Harasim, T.; Wagner, A.; Rost, I.; Klein, H. G.	Study question: Can whole chromosome- and segmental aneuploidies be detected by Next Generation sequencing (NGS) in polar bodies? How is the result concordance between array comparative genomic hybrization (aCGH) and NGS? Summary answer: NGS is able to detect aneuploidies with high accuracy and concordance compared to aCGH. NGS appears to be a robust methodology for 24-chromosome aneuploidy scree…	2016		Human Reproduction	31	Supplement 1		http://dx.doi.org/10.1093/humrep/31.Supplement_1.1
306	Is there an association between gonadotropin dosing and aneuploidy rates?	Kort, J. D.; Zolton, J.; Behr, B.; Lathi, R. B.; Baker, V. L.	OBJECTIVE: While high doses of gonadotropins are associated with increases in oocyte yield, excessive dosing may be detrimental to oocytes. This study sought to assess whether there is an association between gonadotropin doses and aneuploidy rates by using the ovarian sensitivity index (total gonadotropin dose/ # oocytes retrieved) as a measure of gonadotropin dosing that controls for ovarian res…	2014		Fertility and Sterility	102	3 SUPPL. 1	e224-e225	http://dx.doi.org/10.1016/j.fertnstert.2014.07.760
307	Increasing the effectiveness of ivf programs by determining mitochondrial DNA copy number in embryonic trophectoderm	Korolkova, A. I.; Mishieva, N. G.; Martazanova, B. A.; Bourmenskaya, O. V.; Ekimov, A. N.; Trofimov, D. Yu; Veyukova, M. A.; Kirillova, A. O.; Abubakirov, A. N.	Objective: To improve the effectiveness of in vitro fertilization (IVF) programs in patients of late reproductive age by transferring euploid embryos with normal levels of mtDNA. Material(s) and Method(s): This pilot study analyzed the copy number of mitochondrial DNA (mtDNA) in trophectoderm cells of 106 embryos obtained from 50 married couples. After blastocyst trophectoderm biopsy and preimpla…	2019		Akusherstvo i Ginekologiya (Russian Federation)	2019	3	98-104	http://dx.doi.org/10.18565/aig.2019.3.98-104
308	Validation of a high-throughput and robust technique: BACs-on-beads assay (KaryoLite BoBs) for pre-implantation aneuploidy screening	Kong, G. W. S.; Ma, Y.; Ou, J.; Kwok, Y. K. Y.; Wang, W.; Yeung, Q. S. Y.; Wong, C. K. M.; Li, Q.; Xu, W.; Lu, W.; Li, H.; Li, T. C.; Choy, K. W.	Objective This study aims to validate the BACs-on-Beads (BoB) technology as a robust and high throughput method for pre-implantation genetic screening (PGS) for aneuploidy. Material and methods The performances with respect to the sensitivity, specificity, success rate and detection rate of this technique from new BoBs technology and traditional array chromosomal genomic hybridization (aCGH) were…	2017		Taiwanese Journal of Obstetrics and Gynecology	56	4	514-520	http://dx.doi.org/10.1016/j.tjog.2017.01.011
309	Do time lapse morphokinetic (TLM) parameters distinguish between good versus poor prognosis embryos of known ploidy status?	Kofinas, J. D.; Tiegs, A.; Kramer, Y. G.; McCulloh, D. H.; Grifo, J. A.	BACKGROUND: TLM has been shown not to have good predictive value to discriminate euploid from aneuploid embryos.1 The purpose of this study was to evaluate specific morphokinetic parameters and their utility in predictingclinical pregnancy rate and live birth amongst proven chromosomally normal embryos. OBJECTIVE(S): To evaluate if morphokinetic parameters improve embryo selection of known euploi…	2015		Fertility and Sterility	103	2 SUPPL. 1	e27	http://dx.doi.org/10.1016/j.fertnstert.2014.12.049
310	Rapid detection of genomic imbalances using micro-arrays consisting of pooled BACs covering all human chromosome arms	Knijnenburg, Jeroen; van der Burg, Marja; Nilsson, Philomeen; Ploos van Amstel, Hans Kristian; Tanke, Hans; Szuhai, Karoly	A strategy is presented to select, pool and spot human BAC clones on an array in such a way that each spot contains five well performing BAC clones, covering one chromosome arm. A mini-array of 240 spots was prepared representing all human chromosome arms in a 5-fold as well as some controls, and used for comparative genomic hybridization (CGH) of 10 cell lines with aneusomies frequently found in…	2005		Nucleic acids research	33	18	e159
311	ENDOMETRIAL BCL6 EXPRESSION IS NOT ASSOCIATED WITH IMPLANTATION OUTCOMES	Klimczak, A. M.; Herlihy, N. S.; Scott, C. S.; Hanson, B. M.; Kim, J. G.; Tiegs, A. W.; Osman, E. K.; Titus, S.; Seli, E.; Scott, R. T.	Objective: B-cell CLL/lymphoma 6 (BCL6) is a proto-oncogene that is overexpressed in the secretory endometrium of women with endometriosis. It has been postulated that BCL6 may serve as a surrogate marker for occult endometriosis, as well as a predictor of endometrial dysfunction and poor implantation. Therefore, BCL6 expression has been proposed as an adjunct test for women undergoing IVF. Howev…	2020		Fertility and Sterility	114	3 Supplement	e295	http://dx.doi.org/10.1016/j.fertnstert.2020.08.810
312	Mitochondria as a biomarker for IVF outcome	Kim, Julia; Seli, Emre	Mitochondria play an essential role in generating energy for embryo development and maintaining embryo metabolism through key cellular functions including ion homeostasis, amino acid metabolism, glycolysis, fatty acid metabolism, signal transduction and apoptotic regulation. Recent literature suggests that mitochondrial content and function may be related to implantation success and embryo viabil…	2019		Reproduction (Cambridge, England)	157	6	R235-R242	https://dx.doi.org/10.1530/REP-18-0580
313	Successful early fetal sex determination using cell-free fetal DNA isolated from maternal capillary blood: A pilot study	Kazachkova, Nadiya; Gontar, Julia; Verlinsky, Oleg; Ilyin, Igor	Objectives: The discovery of cell-free fetal DNA (cffDNA) fragments in maternal plasma made it possible to determine fetal sex at early stages of pregnancy without carrying a risk miscarriage, which is especially important for the management of X-linked genetic abnormalities. The vast majority of studies used cffDNA extracted from maternal venous blood, excluding the possibility of capillary samp…	2019		European journal of obstetrics & gynecology and reproductive biology: X	3		100038	https://dx.doi.org/10.1016/j.eurox.2019.100038
314	Optimization of PGD for recurrent t(11;22) carrier	Kato, T.; Kato, M.; Shinkai, Y.; Nishizawa, H.; Endo, T.; Kani, C.; Ochi, M.; Hayashi, S.; Inazawa, J.; Kurahashi, H.	Introduction: t(11;22)(q23;q11) is the most common reciprocal translocation in humans. Carriers of the balanced t(11;22) are phenotypically normal, but they often manifest problems with reproduction such as infertility, recurrent pregnancy loss, or the birth of unbalanced offspring with the Emanuel syndrome. Preimplantation genetic diagnosis (PGD) is the one of the solution for such reproductive …	2019		Reproductive BioMedicine Online	38	Supplement 1	e47-e48	http://dx.doi.org/10.1016/j.rbmo.2019.03.077
315	Pre-Implantation Genetic Screening Techniques: Implications for Clinical Prenatal Diagnosis	Kane, Stefan C.; Willats, Elissa; Bezerra Maia E Holanda Moura, Sammya; Hyett, Jonathan; da Silva Costa, Fabricio	Chromosomal aneuploidy is responsible for a significant proportion of pregnancy failures, whether conceived naturally or through in vitro fertilization (IVF). In an effort to improve the success rate of IVF, screening embryos for aneuploidy - or pre-implantation genetic screening (PGS) - has been proposed as a means of ensuring only euploid embryos are selected for transfer. Early PGS approaches …	2016		Fetal Diagnosis and Therapy	40	4	241-254
316	Is the presence of corpus callosum predictable in the first trimester?	KalaycÄ±, Hakan; TarÄ±m, Ebru; Ã–zdemir, Halis; Ã‡ok, Tayfun; ParlakgÃ¼mÃ¼ÅŸ, AyÅŸe	Corpus callosum agenesis (CCA) is a clinical condition accompanied by various aneuploidy and genetic syndromes. We identified the development of the corpus callosum (CC) in 278 patients before 18â€‰weeks of gestational age by visualising the pericallosal artery (PCA) in the callosal sulcus and changes in the lengths and ratios of the midbrain (MB) and falx (F), which suggested elevation of the th…	2018		Journal of Obstetrics & Gynaecology	38	3	310-315	10.1080/01443615.2017.1352568
317	Estimation of mosaicism in a blastocyst cohort	Jordan, A.; Escudero, T.; Armenti, E. M.; Munne, S.	OBJECTIVE: To review the percentage of embryos affected by the sensitivity of NGS and its ability to detect mosaic embryos. DESIGN: Cohort retrospective analysis. MATERIALS AND METHODS: Reported embryo data for PGS procedures performed by next generation sequencing (NGS) using the Illumina protocol were reviewed to determine percentage of embryos with mosaic findings. Mosaic findings were defined…	2017		Fertility and Sterility	108	3 Supplement 1	e274
318	PGD for a carrier of an intrachromosomal insertion using aCGH	Jones, Claire Ann; Kolomietz, Elena; Maire, Georges; Vlasschaert, Matthew; Joseph-George, Ann M.; Myles-Reid, Diane; Chong, Karen; Chitayat, David; Arthur, Rebecca	Intrachromosomal insertions are rare and difficult to diagnose. However, making the correct diagnosis is critical for genetic risk assessment, and prenatal and preimplantation genetic diagnosis outcomes. We present a case of preimplantation genetic diagnosis (PGD) using array comparative genomic hybridization (aCGH) following trophectoderm biopsy of embryos created after in vitro fertilization fo…	2014		Systems Biology in Reproductive Medicine	60	6	377-82	https://dx.doi.org/10.3109/19396368.2014.962710
319	48. OBSERVING THE IMPACT OF EMBRYO CULTURING CONDITIONS ON NON-INVASIVE PREIMPLANTATION GENETIC TESTING FOR ANEUPLOIDY DETECTION (NI-PGT-A)	Jasper, M.; Robinson, C.	Introduction: There are several options available to clinics culturing IVF embryos, including group and individual droplet culture, sequential or single-step medium culture and the possibility to renew the medium during culture. The absence of standardised culturing conditions or molecular testing methodologies, including whole genome amplification (WGA) used for non-invasive preimplantation gene…	2019		Reproductive BioMedicine Online	39	Supplement 1	e56	http://dx.doi.org/10.1016/j.rbmo.2019.04.101
320	Having supernumerary embryos significantly improves chances of live birth following an IVF cycle and this increase is influenced by several patient factors	Ibrahim, Y.; Stoddard, G.; Johnstone, E.	Introduction: Recent publications demonstrating euploid live births from embryos found to be mosaic or aneuploid have called into question the benefits of preimplantation genetic testing for aneuploidy (PGT-A). No selection technique has been found with a specificity (for no live birth) of 100%, and discarding embryos based on any method may harm the cumulative outcome of an IVF cycle. Using the …	2019		Reproductive Sciences	26	Supplement 1	371A	http://dx.doi.org/10.1177/1933719119834079
321	Is embryo selection really the question? Factors predictive of having supernumerary embryos following a fresh IVF Transfer; an Analysis of SART CORS Data	Ibrahim, Y.; Stoddard, G.; Johnstone, E.	Introduction: To achieve pregnancy quickly and safely, the field of in vitro fertilization has focused on embryo selection. Preimplantation genetic testing for aneuploidy (PGT-A) was touted as the optimal method to select embryos with high implantation potential. However, recent publications demonstrating euploid live births from embryos found to be mosaic or aneuploid have questioned the benefit…	2019		Reproductive Sciences	26	Supplement 1	189A	http://dx.doi.org/10.1177/1933719119834079
322	Gender incidence on intracytoplasmic morphologically selected sperm injection approach: A prospective randomized study	Iaconelli, A.; Figueira, R. C. S.; Setti, A. S.; Braga, D. P. A. F.; Pasqualotto, F. F.; Borges, E.	Introduction: Whether the ART procedure has any significant effect on gender is debatable. With the introduction of a new concept for high magnification sperm morphology examination, it is now possible to select normal spermatozoa in real time for use in an intracytoplasmic morphologically selected sperm injection (IMSI) cycle. Sperm selection performed by this methodology has been showing a sign…	2011		Human Reproduction	26	SUPPL. 1		http://dx.doi.org/10.1093/humrep/26.s1.48
323	Clinical outcomes in carriers of complex chromosomal rearrangements: a retrospective analysis of comprehensive chromosome screening results in seven cases	Hu, Liang; Wei, Yajing; Luo, Keli; Xie, Pingyuan; Gong, Fei; Xiong, Bo; Tan, Yueqiu; Lu, Guangxiu; Lin, Ge	Objective: To evaluate the clinical outcomes in carriers of complex chromosomal rearrangements (CCRs).Design: Case series.Setting: An institute for reproductive and stem cell engineering.Patient(s): Seven couples with CCRs.Intervention(s): Assisted reproduction with preimplantation genetic diagnosis (PGD).Main Outcome Measure(s): PGD results, embryo rating, pregnancy outcomes.Result(s): In cases …	2018		Fertility & Sterility	109	3	486-492	10.1016/j.fertnstert.2017.11.021
324	15. THE INCIDENCE AND ORIGIN OF CHROMOSOME ANEUPLOIDIES IN HIGH QUALITY KARYOMAPPING SNP PROFILES	Hornak, M.; Horak, J.; Kubicek, D.; Navratil, R.; Zwinsova, B.; Tauwinklova, G.; Oracova, E.; Vesela, K.	Introduction: Karyomapping serves as the universal PGT-M platform based on Mendelian inheritance of SNP markers which assist in identifying haplotypes linked to a mutated gene. Moreover, karyomapping enables detection of aneuploidies by interrogating genome-wide SNP data in embryo samples and assists in a selection of euploid embryos for a transfer. We have found out that high quality SNP profile…	2019		Reproductive BioMedicine Online	39	Supplement 1	e24	http://dx.doi.org/10.1016/j.rbmo.2019.04.050
325	Early times to cavitation are associated with a reduced prevalence of aneuploidy in embryos cultured to the blastocyst stage: A prospective blinded morphokinetic study	Hong, K. H.; Forman, E. J.; Prodoehl, A.; Upham, K. M.; Treff, N. R.; Scott Jr, R. T.	OBJECTIVE: Temporal and morphologic markers of embryo development typically direct selection. Novel "in-incubator" systems provide frequent imaging of early embryo development. Early cleavage rates are correlated with blastulation rates and clinical outcome. There are limited data relating these new parameters and other factors influencing embryonic reproductive competence such as aneuploidy. Thi…	2013		Fertility and Sterility	100	3 SUPPL. 1	S382	http://dx.doi.org/10.1016/j.fertnstert.2013.07.723
326	Preimplantation genetic testing for aneuploidy (PGT-A): The biology, the technology and the clinical outcomes	Homer, H. A.	Preimplantation genetic testing for aneuploidy (PGT-A) seeks to identify preimplantation embryos with a normal chromosome complement (euploid) during in vitro fertilisation (IVF). By sifting out embryos with abnormal chromosome numbers (aneuploid), PGT-A should theoretically improve pregnancy success. However, earlier versions of PGT-A were ineffective, and in some cases, detrimental, due to biop…	2019		Australian and New Zealand Journal of Obstetrics and Gynaecology	59	2	317-324	http://dx.doi.org/10.1111/ajo.12960
327	Diagnosis of beta-thalassaemia by DNA amplification in single blastomeres from mouse preimplantation embryos	Holding, C.; Monk, M.	Mouse preimplantation embryos were accurately diagnosed as normal or mutant at the beta-major haemoglobin locus by amplification of specific DNA sequences in a single cell. A DNA sequence containing the whole of exon 3 and some 3' untranslated sequences within the beta-major haemoglobin gene was amplified in single blastomeres by means of the polymerase chain reaction (PCR). Blastomeres were remo…	1989		Lancet (London, England)	2	8662	532-5
328	Pushing the limits of detection: Is cellfree dna a reliable source for aneuploidy screening?	Ho, J. R.; Salem, W.; Arrach, N.; Chung, K.; Paulson, R. J.; Ahmady, A.; McGinnis, L. K.	BACKGROUND: Cell-free DNA (cfDNA) in spent embryo media (SEM) has been identified as a potential method for noninvasive preimplantation genetic screening (PGS). There are limited data regarding what factors influence the accuracy of cfDNA in SEM at the cleavage and blastocyst stages. OBJECTIVE(S): To determine the accuracy of cfDNA for diagnosis of ploidy and sex at the cleavage and blastocyst st…	2018		Fertility and Sterility	109	3	e8-e9
329	Pushing the limits of detection: investigation of cell-free DNA for aneuploidy screening in embryos	Ho, J. R.; Arrach, N.; Rhodes-Long, K.; Ahmady, A.; Ingles, S.; Chung, K.; Bendikson, K. A.; Paulson, R. J.; McGinnis, L. K.	Objective: To determine the accuracy of cell-free DNA (cfDNA) in spent embryo medium (SEM) for ploidy and sex detection at the cleavage and blastocyst stages. To determine if assisted hatching (AH) and morphologic grade influence cfDNA concentration and accuracy. Design(s): Prospective cohort. Setting(s): Academic fertility center. Patient(s): Nine patients undergoing IVF; 41 donated two-pronucle…	2018		Fertility and Sterility	110	3	467	http://dx.doi.org/10.1016/j.fertnstert.2018.03.036
330	Euploid rate sensitivity to laboratory culture environment: A blind, prospective, randomised, sibling study	Hickman, C.; Wells, D.; Gwinnett, D.; Wilkinson, T.; Christiansen, S.; Oliana, O.; Abramov, B.; Carby, A.; Lavery, S.	Study question: To determine whether culturing embryos in two different single step culture media affects the proportion of chromosomally normal embryos. Summary answer: Following Pre-implantation Genetic Screening (PGS) at the blastocyst stage, change in culture environment was associated with a doubling of the proportion of euploid embryos. What is known already: Comprehensive chromosomal scree…	2016		Human Reproduction	31	Supplement 1		http://dx.doi.org/10.1093/humrep/31.Supplement_1.1
331	Feasibility of an Assessment Tool for Children's Competence to Consent to Predictive Genetic Testing: a Pilot Study	Hein, Irma; Troost, Pieter; Lindeboom, Robert; Christiaans, Imke; Grisso, Thomas; Goudoever, Johannes; Lindauer, RamÃ³n	Knowledge on children's capacities to consent to medical treatment is limited. Also, age limits for asking children's consent vary considerably between countries. Decision-making on predictive genetic testing (PGT) is especially complicated, considering the ongoing ethical debate. In order to examine just age limits for alleged competence to consent in children, we evaluated feasibility of a stan…	2015		Journal of Genetic Counseling	24	6	971-977	10.1007/s10897-015-9835-7
332	Fetal nasal bone assessment in first trimester down syndrome screening	Has, R.; Kalelioglu, I.; Yuksel, A.; Ibrahimoglu, L.; Ermis, H.; Yildirim, A.; Has, Recep; Kalelioglu, Ibrahim; Yuksel, Atil; Ibrahimoglu, Lemi; Ermis, Hayri; Yildirim, Alkan	Objective: To evaluate the contribution of nasal bone assessment in the first trimester Down syndrome screening. Methods: The fetuses which underwent first trimester screening with nuchal translucency (NT) measurement were evaluated for the absence or presence of nasal bone according to the instructions described by the Fetal Medicine Foundation, London. Results: Among the 1,807 fetuses included …	2008		Fetal Diagnosis & Therapy	24	1	61-66	10.1159/000132409
333	Current experience concerning mosaic embryos diagnosed during preimplantation genetic screening	Harton, G. L.; Cinnioglu, C.; Fiorentino, F.	The concept of embryos containing multiple cell lines (mosaicism) is not new, but much attention has been paid to this concept recently owing to recent advances in molecular techniques to analyze human embryos. Mosaicism in embryos has been known and reported for some time, originally in early cleavage-stage embryos diagnosed with the use of fluorescence in situ hybridization (FISH). However, the…	2017	May	Fertil Steril	107	5	1113-1119	10.1016/j.fertnstert.2017.03.016
334	Mosaicism of autosomes and sex chromosomes in morphologically normal, monospermic preimplantation human embryos	Harper, J. C.; Coonen, E.; Handyside, A. H.; Winston, R. M.; Hopman, A. H.; Delhanty, J. D.	We have previously detected chromosome abnormalities in human embryos whilst identifying the sex for preimplantation diagnosis of X-linked disease. In this study we assess the incidence of these abnormalities, both for sex chromosomes and autosomes 1 and 17, using dual fluorescent in situ hybridization (FISH). Sixty-nine normally fertilized embryos of good morphology at the 6-10 cell stage (day 3…	1995		Prenatal Diagnosis	15	1	1941-09-01
335	A deep learning framework outperforms embryologists in selecting day 5 euploid blastocysts with the highest implantation potential	Hariton, E.; Dimitriadis, I.; Kanakasabapathy, M. K.; Thirumalaraju, P.; Gupta, R.; Pooniwala, R.; Souter, I.; Rice, S. T.; Bhowmick, P.; Ramirez, L. B.; Curchoe, C. L.; Swain, J. E.; Boehnlein, L. M.; Bormann, C. L.; Shafiee, H.	Objective: To evaluate the performance of an artificial intelligence-based approach, using a deep convolutional neural network (CNN) combined with a genetic algorithm (GA), in selecting top quality day 5 euploid blastocysts compared to those selected by highly trained embryologists. Design(s): Historical Prospective Double-Blinded Multi-Center Cohort Study. Material(s) and Method(s): Using a data…	2019		Fertility and Sterility	112	3 Supplement	e77-e78	http://dx.doi.org/10.1016/j.fertnstert.2019.07.324
336	NONINVASIVE PREIMPLANTATION GENETIC TESTING FOR ANEUPLOIDY EXHIBITS HIGH RATES OF DNA AMPLIFICATION FAILURE AND LACKS CONSISTENCY WITH PGT-A USING TROPHOECTODERM BIOPSY	Hanson, B. M.; Tao, X.; Kim, J. G.; Herlihy, N. S.; Klimczak, A. M.; Tiegs, A. W.; Osman, E. K.; Hong, K.; Seli, E.; Scott, R. T.	Objective: Preimplantation genetic testing for aneuploidy (PGT-A) is currently performed via analyses of trophectoderm (TE) biopsies. Concerns regarding the safety of TE biopsy and the technical skill required to perform the procedure have led to increased interest in noninvasive preimplantation genetic testing for aneuploidy (niPGT-A). The noninvasive testing modality assesses an embryo's geneti…	2020		Fertility and Sterility	114	3 Supplement	e2-e3	http://dx.doi.org/10.1016/j.fertnstert.2020.08.031
337	NONINVASIVE PREIMPLANTATION GENETIC TESTING FOR ANEUPLOIDY EXHIBITS HIGH RATES OF DNA AMPLIFICATION FAILURE AND DIFFERS FROM TROPHECTODERM BIOPSY RESULTS	Hanson, B. M.; Tao, X.; Kim, J. G.; Herlihy, N. S.; Klimczak, A. M.; Osman, E. K.; Tiegs, A. W.; Hong, K. H.; Scott, R. T.	Background: Preimplantation genetic testing for aneuploidy (PGT-A) with trophectoderm (TE) biopsy is a widely employed tool. Despite the procedure's generally accepted safety, theoretical concerns exist due to the inherent trauma of a biopsy. These concerns as well as the technical skill required to perform TE biopsy have led to interest in noninvasive techniques which may be able to accurately i…	2020		Fertility and Sterility	113	4 Supplement	e17	http://dx.doi.org/10.1016/j.fertnstert.2020.02.043
338	QF-PCR as a substitute for karyotyping of cytotrophoblast for the analysis of chorionic villi: advantages and limitations from a cytogenetic retrospective audit of 44,727 first-trimester prenatal diagnoses	Grati, Francesca R.; Malvestiti, Francesca; Grimi, Beatrice; Gaetani, Elisa; Meco, Anna Maria Di; Trotta, Anna; Liuti, Rosaria; Chinetti, Sara; Dulcetti, Francesca; Ruggeri, Anna Maria; Agrati, Cristina; Frascoli, Giuditta; Milani, Silvia; Toffol, Simona De; Martinoni, Lorenza; Paganini, Silvia; Marcato, Livia; Maggi, Federico; Simoni, Giuseppe	OBJECTIVES: Karyotyping on chorionic villous samples (CVS) includes the analysis of both cytotrophoblast (STC) and mesenchyme (LTC). This approach requires complex laboratory organization and trained technicians. The introduction of quantitative fluorescent polymerase chain reaction (QF-PCR) instead of conventional karyotyping in low-risk pregnancies opened its application in CVS analysis. Discor…	2013		Prenatal Diagnosis	33	5	502-508	10.1002/pd.4099
339	Genetic test may lead to waste of healthy embryos	Gosden, Roger		2007		Nature	446	7134	372
340	Cell-free DNA for the detection of fetal aneuploidy	Goldwaser, Tamar; Klugman, Susan	Screening for fetal aneuploidy via cell-free DNA was described more than two decades ago and has been used clinically by obstetric providers in the United States for more than 5 years. Cell-free DNA affords excellent detection of fetal Down syndrome and other common aneuploidies and thus is sought by patients and providers. However, owing to the source of the DNA and the nature of the screening t…	2018		Fertility and Sterility	109	2	195-200	https://dx.doi.org/10.1016/j.fertnstert.2017.12.019
341	The effect of fetal gender in predicting Down syndrome using long bone ultrasonographic measurements	Goetzinger, K. R.; Dicke, J. M.; Gray, D. L.; Stamilio, D. M.; Macones, G. A.; Odibo, A. O.; Goetzinger, Katherine R.; Dicke, Jeffrey M.; Gray, Diana L.; Stamilio, David M.; Macones, George A.; Odibo, Anthony O.	Objective: To determine if fetal gender affects the screening efficiency of short femur and humerus lengths in the prediction of trisomy 21. Methods: Retrospective cohort study of 62 111 patients presenting for ultrasound from 1990 to 2006. Short humerus and femur lengths were defined using (1) biparietal diameter (BPD) to femur/humerus length (FL/HL) ratios > 1.5 standard deviations above the me…	2010		Prenatal Diagnosis	30	10	950-955	10.1002/pd.2592
342	Cleavage stage versus blastocyst stage embryo transfer in assisted reproductive technology	Glujovsky, Demian; Farquhar, Cindy; Quinteiro Retamar, Marta Andrea; Alvarez Sedo, Roberto Cristian; Blake, Deborah	Background, Advances in cell culture media have led to a shift in in vitro fertilisation (IVF) practice from cleavage stage embryo transfer to blastocyst stage transfer. The rationale for blastocyst transfer is to improve both uterine and embryonic synchronicity and enable self selection of viable embryos, thus resulting in better live birth rates., Objectives, To determine whether blastocyst sta…					6
343	Sperm and blastomere aneuploidy detection in reproductive genetics and medicine	Gianaroli, Luca; Magli, M. Cristina; Ferraretti, Anna P.	The use of multiple probes in fluorescence in situ hybridization (FISH) permits the simultaneous analysis of several chromosomes in both blastomeres and spermatozoa. Preimplantation genetic diagnosis (PGD) for aneuploidy provides information on embryonic chromosomal status, enabling the selection of embryos carrying aneuploid condition. This strategy directly affects implantation, as documented f…	2005		The journal of histochemistry and cytochemistry : official journal of the Histochemistry Society	53	3	261-7
344	Nuchal fold thickness, nasal bone absence or hypoplasia, ductus venosus reversed flow and tricuspid valve regurgitation in screening for trisomies 21, 18 and 13 in the early second trimester	Geipel, A.; Willruth, A.; Vieten, J.; Gembruch, U.; Berg, C.; Geipel, A.; Willruth, A.; Vieten, J.; Gembruch, U.; Berg, C.	Objective: To investigate the performance of nuchal fold thickness, nasal bone hypoplasia, reversed flow in the ductus venosus and tricuspid valve regurgitation in the prediction of fetal aneuploidies in the early second trimester. Methods: This was a prospective study of 870 fetuses at 14 + 0 to 17 + 6 weeks of gestation, performed from 2005 to 2007. In all cases we assessed classical structural…	2010		Ultrasound in Obstetrics & Gynecology	35	5	535-539	10.1002/uog.7597
345	17. DO PROGESTERONE VALUES AFFECT THE EUPLOID RATE OF EMBRYOS IN PGT-A PATIENTS?	Garcia-Laez, V.; Labarta, E.; Mercader, A.; Delgado, A.; Bosch, E.; De Los Santos, M. J.	Introduction: In about 35% of cases undergoing ovarian stimulation may occur a rise in serum progesterone in the late follicular phase. This could produce premature luteinization and affect the endometrial receptivity. However, some studies suggest that the elevated progesterone could generate damage to the oocyte affecting the embryo quality and therefore increasing the rate of aneuploidy in the…	2019		Reproductive BioMedicine Online	39	Supplement 1	e37	http://dx.doi.org/10.1016/j.rbmo.2019.04.070
346	Spectral imaging in preconception/preimplantation genetic diagnosis of aneuploidy: multicolor, multichromosome screening of single cells	Fung, J.; Hyun, W.; Dandekar, P.; Pedersen, R. A.; Weier, H. U.	PURPOSE: Our purpose was to evaluate the utility of spectral imaging for multicolor, multichromosome enumeration in human interphase cell nuclei., METHODS: Chromosome-specific probes labeled with different fluorochromes or nonfluorescent haptens were obtained commercially or prepared in-house. Metaphase spreads, interphase lymphocytes, or blastomeres cells were hybridized with either 7 or 11 dist…	1998		Journal of Assisted Reproduction and Genetics	15	5	323-30
347	Next generation sequencing for preimplantation genetic screening improves pregnancy outcomes compared with array comparative genomic hybridization in single thawed euploid embryo transfer cycles	Friedenthal, Jenna; Maxwell, Susan M.; Munne, Santiago; Kramer, Yael; McCulloh, David H.; McCaffrey, Caroline; Grifo, James A.	OBJECTIVE: To evaluate whether the use of next generation sequencing (NGS) for preimplantation genetic screening (PGS) in single thawed euploid embryo transfer (STEET) cycles improves pregnancy outcomes compared with array comparative genomic hybridization (aCGH)., DESIGN: Retrospective cohort study., SETTING: Single university-based fertility center., PATIENT(S): A total of 916 STEET cycles from…	2018		Fertility and Sterility	109	4	627-632	https://dx.doi.org/10.1016/j.fertnstert.2017.12.017
348	Vitamin D levels do not affect IVF outcomes following the transfer of euploid blastocysts	Franasiak, J. M.; Molinaro, T. A.; Dubell, E. K.; Scott, K. L.; Ruiz, A. R.; Forman, E. J.; Werner, M. D.; Hong, K. H.; Scott, R. T.	Objective We sought to characterize the relationship between serum 25-hydroxy vitamin D (25-OH D) levels and implantation and clinical pregnancy rates in women who undergo a euploid blastocyst embryo transfer. Study Design This retrospective cohort study, conducted in an academic setting, included 529 cycles in which comprehensive chromosome screening was performed as part of routine infertility …	2015		American Journal of Obstetrics and Gynecology	212	3	315	http://dx.doi.org/10.1016/j.ajog.2014.09.029
349	Current status and future prospects of noninvasive preimplantation genetic testing for aneuploidy	Fragouli, Elpida; Wells, Dagan		2018		Fertility and Sterility	110	3	408-409	https://dx.doi.org/10.1016/j.fertnstert.2018.04.021
350	Pores for thought: preimplantation genetic testing using a nanopore-based DNA sequencer	Fragouli, E.; Wells, D.		2018		Fertility and Sterility	110	5	853-855	http://dx.doi.org/10.1016/j.fertnstert.2018.07.015
351	Clinical implications of mitochondrial DNA quantification on pregnancy outcomes: A blinded prospective non-selection study	Fragouli, E.; McCaffrey, C.; Ravichandran, K.; Spath, K.; Grifo, J. A.; Munne, S.; Wells, D.	STUDY QUESTION: Can quantification of mitochondrial DNA (mtDNA) in trophectoderm (TE) biopsy samples provide information concerning the viability of a blastocyst, potentially enhancing embryo selection and improving IVF treatment outcomes? SUMMARY ANSWER: This study demonstrated that euploid blastocysts of good morphology, but with high mtDNA levels had a greatly reduced implantation potential. W…	2017		Human Reproduction	32	11	2340-2347	http://dx.doi.org/10.1093/humrep/dex292
352	Fetal aortopulmonary window: case series and review of the literature	Fotaki, A.; Novaes, J.; Jicinska, H.; Carvalho, J. S.	Aortopulmonary window is a rare congenital cardiac anomaly characterized by communication between the aorta and the pulmonary artery above the semilunar valves. Prenatal diagnosis is rare. We report four fetuses with aortopulmonary window and review the relevant literature. Approximately half of the reported cases had additional cardiac defects. None had chromosomal abnormalities. In cases with n…	2017		Ultrasound in Obstetrics & Gynecology	49	4	533-539	10.1002/uog.15936
353	SNP array intensity analysis of the 1st Polar Body (PB1) can reliably identify Premature Separation of Sister Chromatids (PSSC) in meiosis I (MI): A blinded validation study	Forman, E. J.; Salvaggio, C. N.; Katz-Jaffe, M. G.; Scott Jr, R. T.; Treff, N. R.; Schoolcraft, W. B.	OBJECTIVE: PSSC is the predominant mechanism of MI errors contributing to the age-related increase in aneuploidy. Distinguishing PSSC from non-disjunction (ND) is important but requires sequential PB and embryo biopsy. Embryos resulting from oocytes with reciprocal errors of the same chromosome in PB1 and PB2 will be euploid following PSSC but aneuploid after ND. This creates clinical uncertainty…	2013		Fertility and Sterility	100	3 SUPPL. 1	S207-S208	http://dx.doi.org/10.1016/j.fertnstert.2013.07.1382
354	Comprehensive chromosome screening and embryo selection: Moving toward single euploid blastocyst transfer	Forman, E. J.; Hong, K. H.; Treff, N. R.; Scott, R. T.	Interest in using aneuploidy screening to select embryos has been renewed with the introduction of new methods for comprehensive chromosome screening (CCS) that evaluate all 24 chromosomes. With a series of experiments providing level I evidence of accuracy, reliability, safety, predictive value, and clinical efficacy, CCS-based selection of a single euploid blastocyst may provide an opportunity …	2012		Seminars in Reproductive Medicine	30	3	236-242	http://dx.doi.org/10.1055/s-0032-1311526
355	Morphology plus ploidy: A prospective study comparing traditional morphology-based selection for single embryo transfer (SET) with comprehensive chromosome screening (CCS) results	Forman, E. J.; Ferry, K. M.; Hong, K.; Cheng, M. Z.; Zhao, T.; Scott, R.	Objective: Elective SET using morphologic selection criteria has resulted in reduced delivery rates compared to double embryo transfer in all RCTs to date, reflecting the inability to accurately assess reproductive potential. Given that high-quality blastocysts are more likely to be euploid, it is not known how often adding CCS would alter embryo selection for SET. This study sought to determine …	2012		Fertility and Sterility	98	3 SUPPL. 1	S18	http://dx.doi.org/10.1016/j.fertnstert.2012.07.066
356	Meiotic segregation of Robertsonian translocations ascertained in cleavage-stage embryos-implications for preimplantation genetic diagnosis	Bint, S. M.; MacKie Ogilvie, C.; Flinter, F. A.; Khalaf, Y.; Scriven, P. N.	BACKGROUND: The aim of this study was to ascertain the prevalence of meiotic segregation products in embryos from carriers of 13/14 and 14/21 Robertsonian translocations and to estimate the predictive value of testing single cells using the fluorescence in situ hybridization (FISH) technique, to provide more information for decision-making about PGD. Methods In this prospective cohort study, the …	2011		Human Reproduction	26	6	1575-1584	http://dx.doi.org/10.1093/humrep/der080
357	ASSOCIATIONS AMONG MORPHOLOGICAL PARAMETERS, CLINICAL FACTORS AND EUPLOID BLASTOCYST FORMATION	Bilibio, J. P.; Lorenzzoni, P. L.; Conceicao Meireles, A. J.	Objective: To evaluate the association among embryonic morphological parameters, clinical factors and euploid blastocyst formation. Design(s): Prospective cohort study. Material(s) and Method(s): There were a total of 430 blastocyst embryos that underwent PGT-A by next-generation sequencing (NGS) from 135 patients who underwent intracytoplasmic sperm injection (ICSI) during the study period, June…	2020		Fertility and Sterility	114	3 Supplement	e533-e534	http://dx.doi.org/10.1016/j.fertnstert.2020.09.055
358	Whole genome profiling of early blocked embryos using customised genomic micro array	Benkhalifa, M.; Shili, O.; Kumusuglu, H.; Eker, C.; Buyuk, U.; Demirol, A.; Gurgan, T.	Aim: Genomic and/or expression micro array technology became a common tool for genome and gene investigation in research & development and clinical diagnostic. For genome profiling and high resolution molecular karyotyping, array comparative genome hybridisation (array CGH) methods appear to be far better than classical CGH as they do not suffer from dependence on having metaphase preparations an…	2010		Reproductive BioMedicine Online	20	SUPPL. 1	S20-S21
359	Fetal tricuspid regurgitation in second trimester of pregnancies at risk for fetal chromosomal defects	Benchamanon, Rutporn; Suwanrath, Chitkasaem; Pranpanus, Savitree	Purpose: To determine the prevalence and screening performance for detection of Down syndrome of fetal tricuspid regurgitation in the second trimester of pregnancies at risk for fetal chromosomal defects.Methods: A prospective study was carried out on pregnant women at risk for fetal chromosomal defects who had amniocentesis or cordocentesis for fetal karyotyping at 16 to 23â€‰weeks' gestation, b…	2020		Journal of Clinical Ultrasound	48	2	97-101	10.1002/jcu.22753
360	Current status of spent embryo media research for preimplantation genetic testing	Belandres, D.; Shamonki, M.; Arrach, N.	In recent years, a growing body of literature has emerged investigating the clinical utility of spent embryo media (SEM) for preimplantation genetic testing for aneuploidy (PGT-A) (Hammond et al. in Fertil Steril. 107(1):220-8, 2017; Xu et al. in Proc Natl Acad Sci USA. 113(42):11907-12, 2016; Shamonki et al. in Fertil Steril. 106(6):1312-8, 2016; Feichtinger et al. in Reprod BioMed Online. 34(6)…	2019		Journal of Assisted Reproduction and Genetics				http://dx.doi.org/10.1007/s10815-019-01437-6
361	Preimplantation genetic diagnosis: a national multicenter obstetric and neonatal follow-up study	Bay, Bjorn; Ingerslev, Hans Jakob; Lemmen, Josephine Gabriela; Degn, Birte; Rasmussen, Iben Anne; Kesmodel, Ulrik Schioler	OBJECTIVE: To study whether women conceiving after preimplantation genetic diagnosis (PGD) and their children have greater risks of adverse pregnancy and birth outcomes compared with children conceived spontaneously or after IVF with or without intracytoplasmic sperm injection (ICSI)., DESIGN: Historical cohort study., SETTING: Not applicable., PATIENT(S): All deliveries following PGD treatment f…	2016		Fertility and Sterility	106	6	1363-1369.e1	https://dx.doi.org/10.1016/j.fertnstert.2016.07.1092
362	Accuracy of prenatal three-dimensional ultrasound in the diagnosis of cleft hard palate when cleft lip is present	BÃ¤umler, M.; Faure, J. M.; Bigorre, M.; BÃ¤umler-Patris, C.; Boulot, P.; Demattei, C.; Captier, G.; BÃ¤umler, M.; Faure, J. M.; Bigorre, M.; BÃ¤umler-Patris, C.; Boulot, P.; Demattei, C.; Captier, G.	Objective: To investigate the accuracy of prenatal axial three-dimensional (3D) ultrasound in predicting the absence or presence of cleft palate in the presence of cleft lip. Methods: Between March 2005 and January 2009, there were 81 cases with a prenatal two-dimensional (2D) ultrasound screening diagnosis of unilateral or bilateral cleft lip at 22-25 weeks of gestation referred to our tertiary …	2011		Ultrasound in Obstetrics & Gynecology	38	4	440-444	10.1002/uog.8933
363	23. SCORING METHOD TO ESTIMATE CLINICAL PREGNANCY USING ARTIFICIAL INTELLIGENCE MODEL	Barros, M.; Mendeluk, G.; Grifo, J.; Munne, S.	Introduction: Clinical pregnancy represents success outcome in a PGT-a in cycle. It can be defined as the presence of sacs with fetal heart beats at 7-8 weeks. Main purpose of PGT-a study is to identify euploid embryos in order to be replaced to patient endometrium. Nevertheless, PGT-a cycles differs in relation with attributes related to patients as well cycle information. The main goal of the p…	2019		Reproductive BioMedicine Online	39	Supplement 1	e40-e41	http://dx.doi.org/10.1016/j.rbmo.2019.04.076
364	Cytogenetic diagnosis	Barisic, I.	The development of cytogenetic techniques in the last decade has improved the sensitivity of the detection of chromosome abnormalities. Different fluorescence in situ hybridisation (FISH) methods provide increased resolution and can help in the accurate diagnosis of subtle chromosomal aberrations that were missed or not well characterized by conventional cytogenetic techniques. Interphase FISH an…	2003		Gynaecologia et Perinatologia, Supplement	12	1	28-33
365	Impact of multinucleated blastomeres on embryo developmental competence, morphokinetics, and aneuploidy	Balakier, Hanna; Sojecki, Agata; Motamedi, Gelareh; Librach, Clifford	OBJECTIVE: To study the effect of human embryo multinucleation on the rate of aneuploidy, in vitro developmental morphokinetics, and pregnancy outcome., DESIGN: Retrospective study., SETTING: University-affiliated fertility center., PATIENT(S): A total of 296 patients undergoing IVF cycles., INTERVENTION(S): None., MAIN OUTCOME MEASURE(S): Rate of multinucleation at the 2- and 4-cell stage, time-…	2016		Fertility and Sterility	106	3	608-614.e2	https://dx.doi.org/10.1016/j.fertnstert.2016.04.041
366	Pronuclear morphology predicts embryo development and chromosome constitution	Balaban, Basak; Yakin, Kayhan; Urman, Bulent; Isiklar, Aycan; Tesarik, Jan	The relationship between pronuclear morphology on the one hand, and embryo development and chromosomal status on the other, was evaluated in 68 couples scheduled to undergo preimplantation genetic diagnosis because of advanced maternal age or recurrent implantation failure. Zygotes were grouped according to their pronuclear (PN) morphology. During the period from fertilization to embryo transfer,…	2004		Reproductive BioMedicine Online	8	6	695-700
367	Aneuploidy rate is not related with the number of embryos generated in an ART cycle	Ata, B.; Kaplan, B.; Danzer, H.; Glassner, M.; Opsahl, M.; Tan, S. L.; Munne, S.	Introduction: The debate about an association between number of embryos generated in an ART cycle and embryo quality continues. One estimator of embryo quality is obviously euploidy. Fluorescence in situ hybridization (FISH) was the standard method for assessment of embryonic chromosomal status. Unfortunately, FISH allowed only analyzing a limited number of chromosomes. An improvement to FISH is …	2012		Human Reproduction	27	SUPPL. 2		http://dx.doi.org/10.1093/humrep/27.s2.87
368	Prenatal diagnostic tests of genetic disorders: Review article	Aryan, Z.; Bahadori, A.; Farhud, D.	The purpose of prenatal diagnosis tests is insisting of diagnosis of neonatal disorders, preparing a range of informed choices and making couples at risk to be ready for having children with genetic disorders as well. The aim of this article is to investigate all of the tests in order to determine the best one which has the lowest risk and the highest sensitivity. Screening tests (maternal blood …	2019		Tehran University Medical Journal	77	1	2025-08-12
369	GM-CSF (granulocyte macrophage colony-stimulating factor) supplementation in culture media for women undergoing assisted reproduction	Armstrong, Sarah; MacKenzie, Jeanette; Woodward, Bryan; Pacey, Allan; Farquhar, Cindy	Background, GM-CSF (granulocyte macrophage colony-stimulating factor) is a growth factor that is used to supplement culture media in an effort to improve clinical outcomes for those undergoing assisted reproduction. It is worth noting that the use of GM-CSF-supplemented culture media often adds a further cost to the price of an in vitro fertilisation (IVF) cycle. The purpose of this review was to…					7
370	Prenatal diagnosis and outcomes of fetal teratomas	Arisoy, Resul; Erdogdu, Emre; Kumru, Pinar; Demirci, Oya; Ergin, Nida; Pekin, Oya; Sahinoglu, Zeki; Tugrul, Ahmet Semih; Sancak, Selim; Ã‡etiner, Handan; Celayir, Aysenur	Purpose: Our aim was to evaluate the diagnostic performance of ultrasonography (US) in the prenatal identification of teratomas and the perinatal outcome of the fetuses with those teratomas.Methods: In this retrospective case series study, we searched the archives using the keywords "fetal mass" or "fetal tumor" or "fetal teratoma" and "sacrococcygeal teratoma," diagnosed between 2009 and 2014, w…	2016		Journal of Clinical Ultrasound	44	2	118-125	10.1002/jcu.22310
371	In vitro fertilization (IVF) with preimplantation genetic testing for aneuploidy (PGT-A) is not cost effective to achieve a live birth compared to IVF alone in donor oocyte cycles	Antero, M. F.; Singh, B.; Gornet, M. E.; Kearns, W. G.; Baker, V. L.; Christianson, M. S.	Objective: The process of using donor oocyte can be costly for patients and in some cases it is not covered by insurance. For some patients, oocyte donation comes as their last resort after they have exhausted their financial limit. Optimizing every aspect of oocyte donation is important not only to improve outcomes but also reduce cost to patients. Preimplantation genetic testing for aneuploidy …	2019		Fertility and Sterility	112	3 Supplement	e233-e234	http://dx.doi.org/10.1016/j.fertnstert.2019.07.1358
372	2019 ASRM Abstract Issue	Anonymous,	The proceedings contains 755 papers. The topics discussed include: Conception by infertility treatment and newborn DNA methylation;Similar success rates with frozen oocytes but increased rate of large for gestational age (LGA) infants compared to fresh oocytes;Prevalence of clinically significant congenital heart defects in low-risk IVF pregnancies;Topical lidocaine-prilocaine cream versus lidoca…	2019		Fertility and Sterility	112	3 Supplement	e1-e120	http://dx.doi.org/10.1016/s0015-0282%2819%2932272-1
373	Embryonic mosaicism: Defining prevalence in terms of clinical relevance T. Stankewicz1,2 M. Vera3 C. Rubio3 C. Cinnioglu1 G. Harton1,2 1Igenomix, Jersey City, NJ, USA 2School of Bioscience, University of Kent, Canterbury, UK 3Igenomix, Paterna, Spain	Anonymous,	BACKGROUND: Chromosomal mosaicism, the presence of two or more cell lines in human preimplantation embryos, has conceived a new complexity for clinicians in the fields of IVF and PGS alike. The exact prevalence of mosaicism and the reproductive potential of each individually diagnosed mosaic embryo remains unknown. Various outcomes associated with the transfer of mosaic embryos include failed imp…	2017		Fertility and Sterility	107	3 Supplement 1	e14
374	Possible patients concerns regarding the blastocyst euploidy rates of donor oocytes	Anderson, R. E.; Whitney, J. B.; Waggoner, K.; Schiewe, M. C.	OBJECTIVE: Is there a benefit to aneuploidy screening embryos derived from donor oocytes? What predictive value does knowing embryo ploidy statistics offer donor cycle recipients? DESIGN: Aretrospective observational cohort analysis of 59 donor oocyte cycles, producing 564 PGS tested blastocysts (BL), was evaluated between 10/2013 to 01/2016. Aneuploidy rate and BL production were assessed and us…	2016		Fertility and Sterility	106	Supplement 3	e168
375	Lessons learned from over 1,100 preimplantation genetic screening (PGS) cycles: Blastocyst development and aneuploidy outcome analysis	Anderson, R.; Whitney, J. B.; Schiewe, M. C.	Study question: What are the relevant clinical outcome percentages for blastulation and aneuploidy in women using PGS in conjunction with their ART cycle? Summary answer: Significant data was generated providing generalized aneuploidy percentages and cycle yield outcomes. With optimized embryology laboratory practices, most cycles achieve a euploid embryo. What is known already: PGS offers patien…	2017		Human Reproduction	32	Supplement 1
376	Predictive value of increased nuchal translucency as a screening test for the detection of fetal chromosomal abnormalities	Alexioy, E.; Trakakis, E.; Kassanos, D.; Farmakidis, G.; Kondylios, A.; Laggas, D.; Salamalekis, E.; Florentin, L.; Kanavakis, E.; Basios, G.; Trompoukis, P.; Georgiadoy, L.; Panagiotopoulos, T.; Alexioy, Eleni; Trakakis, Eftihios; Kassanos, Demetrios; Farmakidis, George; Kondylios, Antonios; Laggas, Demetrios; Salamalekis, Emmanuel	Objective: The study aimed to estimate the incidence of increased nuchal translucency in the first trimester ultrasound scan results (cut-off limit 2.5 mm) and to evaluate the predictive value of increased nuchal translucency as a screening test for the detection of fetal chromosomal abnormalities. Methods: We used the ultrasound scan results of nuchal translucency evaluation and the results of c…	2009		Journal of Maternal-Fetal & Neonatal Medicine	22	10	857-862	10.1080/14767050902994572
377	Primary Ovarian Failure	Akbaba, Eren; Akbaba, GÃ¼lhan	Primary ovarian failure (POF) is a common cause of infertility in women. It is characterized by amenorrhea, hypoestrogenism and elevated gonadotropin levels in women younger than 40 years of age. Primary causes of POF are the X chromosome abnormalities (monosomy, trisomy, translocation, deletion) or genetic defects that can occur as a result of autosomal gene mutations. Autoimmune ovarian damage …	2015		Medical Bulletin of Haseki / Haseki Tip Bulteni	53	1	2025-10-15	10.4274/haseki.2003
378	PREIMPLANTATION GENETIC TESTING FOR ANEUPLOIDY IN DONOR OOCYTE IVF CYCLES: A MATCHED, SIBLING OOCYTE COHORT STUDY	Aharon, D.; Gounko, D.; Lee, J. A.; Mukherjee, T.; Copperman, A. B.; Sekhon, L.	Objective: The use of preimplantation genetic testing for aneuploidy (PGT-A) has been shown to improve live birth rate per embryo transfer (ET) and reduce pregnancy loss.1 Whether PGT-A is beneficial in donor oocyte recipient cycles, with lower expected rates of aneuploidy, is less clear.2-4 A major concern is the possible lower positive predictive value of PGT-A when the technology is used to sc…	2020		Fertility and Sterility	114	3 Supplement	e275	http://dx.doi.org/10.1016/j.fertnstert.2020.08.763
379	Prenatal diagnosis - Principles of diagnostic procedures and genetic counseling	Agnieszka, S.; Slezak, R.; Pesz, K.; Gil, J.; Sasiadek, M. M.	The frequency of inherited malformations as well as genetic disorders in newborns account for around 3-5%. These frequency is much higher in early stages of pregnancy, because serious malformations and genetic disorders usually lead to spontaneous abortion. Prenatal diagnosis allowed identification of malformations and/or some genetic syndromes in fetuses during the first trimester of pregnancy. …	2007		Folia Histochemica et Cytobiologica	45	SUPPL. 1	2025-11-16
380	First-trimester assessment of nasal bone using retronasal triangle view: a prospective study	Adiego, B.; Martinez-Ten, P.; Illescas, T.; Bermejo, C.; Sepulveda, W.	Objective: To examine the feasibility and accuracy of fetal nasal bone (NB) assessment in the retronasal triangle (RNT) view for aneuploidy screening in the first trimester of pregnancy. Methods: Consecutive women with singleton pregnancies undergoing sonographic screening at 11-13 weeks' gestation were prospectively evaluated. In all cases, assessment of the NB by using the RNT view was attempte…	2014		Ultrasound in Obstetrics & Gynecology	43	3	272-276	10.1002/uog.12525
381	The relationship between meiotic spindle dynamics and chromosomal status in vitrified biopsied oocytes	Abdo, D.; Knaggs, P.; Wells, D.; Mania, A.; Moghaddam, N.; Trew, G.; Lavery, S.	Vitrification is fast becoming the method of choice for the cryopreservation of oocytes due to the high rates of survival, fertilisation and pregnancy achieved when compared to traditional 'slow' freezing methods. Recently, the emergence of comparative genomic hybridisation (CGH) as a method for analysing the total chromosome content of polar bodies has driven a resurgence in interest in pre-impl…	2011		Human Fertility	14	2	67-68	http://dx.doi.org/10.3109/14647273.2011.575665
382	Oxidative damage and mutagenic potency of fast neutron and uv-b radiation in pollen mother cells and seed yield of Vicia faba L	Abdel Haliem, E.; Abdullah, H.; Al-Huqail, A. A.	In recent years, there has been a great deal of attention toward free radicals, reactive oxygen species (ROS) generated by exposure of crop plant cells to physical radiations. Henceforth, the current study was planned to compare oxidative stress and mutagenic potential of different irradiation doses of fast neutron (FN) and UV-B on meiotic-pollen mother cells (PMCs), pollen grains (PGs) and seeds…	2013		BioMed Research International	2013		824656	http://dx.doi.org/10.1155/2013/824656
383	Diagnostic algorithm of down syndrome by minor physical anomaly		Background: Down syndrome, most common chromosomal abnormality leading to intellectual disability is being diagnosed by Karyotyping. Due to cost constraints, parents couldn't afford to do Karyotyping which causes delay in individual and family interventions. Introduction: Down syndrome has characteristic morphological features. The minor physical anomaly (MPA) are insults which occur in utero dur…	2018		Indian Journal of Psychiatry	60	4	398-403	10.4103/psychiatry.IndianJPsychiatry_401_17
384	Nuchal translucency and fetal aneuploidies			2002		ACOG Clinical Review	7	7	2025-04-04
385	ì°©ìƒ ì „ ìœ ì „ì§„ë‹¨	ê¹€ ì§„, ì˜; ì´ í˜•, ì†¡; ê°• ì¸, ìˆ˜	Preimplantation genetic diagnosis (PGD) is a technique to examine genetic disease or chromosome abnormalities in single cell biopsied from embryos before implantation to uterus. It allows achieving normal pregnancy by transfer of unaffected embryos. The main indications are single gene disorders and recurrent miscarriage related to chromosome aberration and it has advantages to avoid termination …	2015	2015	Journal of the Korean Medical Association / Taehan Uisa Hyophoe Chi	58	11	979-988	10.5124/jkma.2015.58.11.979
386	[Metabolomic profiling in culture media of day-5 human embryos]	Zorina, I. M.; Eldarov, C. M.; Yarigina, S. A.; Makarova, N. P.; Trofimov, D. Yu; Smolnikova, V. Yu; Kalinina, E. A.; Bobrov, M. Yu	The aim of this study was to determine the changes of metabolomic profiles in embryonic culture media (ECM) for the evaluation of quality and implantation potential of human embryos. ECM (n=163) were collected on day 5 before transfer or cryopreservation. Some embryos were used in preimplantation genetic screening for detection of aneuploidy karyotypes. Samples were subdivided into groups accordi…	2017	2017	Profilirovanie metabolitov v pitatel'nykh sredakh piatidnevnykh embrionov cheloveka.	63	5	385-391	10.18097/PBMC20176305385
387	Transfer of embryos with segmental mosaicism is associated with a significant reduction in live-birth rate	Zore, T.; Kroener, L. L.; Wang, C.; Liu, L.; Buyalos, R.; Hubert, G.; Shamonki, M.	OBJECTIVE: To evaluate the impact of segmental mosaicism on pregnancy outcomes from the transfer of embryos previously designated as euploid. DESIGN: Retrospective cohort analysis. SETTING: Single, private, high-volume fertility center. PATIENT(S): Three hundred and twenty-seven women who underwent 377 frozen single euploid embryo transfers. INTERVENTION(S): Trophectoderm biopsy of embryos cultur…	2019	2019 Jan	Fertil Steril	111	1	69-76	10.1016/j.fertnstert.2018.08.057
388	Prospective randomized and blinded comparison of NGS CCS platforms	Zimmerman, R. S.; Treff, N.; Zhan, Y.; Tao, X.; Scott, K.; Scott, R. T.	OBJECTIVE: To compare reproducibility of two contemporary methods of next generation sequencing (NGS) based comprehensive chromosome screening (CCS). DESIGN: Prospective randomized blinded. MATERIALS AND METHODS: 98 blastocysts which had been donated for research were subjected to 4 biopsies. These were randomly assigned to 1 of 2 NGS CCS methods, a targeted amplification NGS (tNGS) and a commerc…	2016	2016	Fertility and Sterility	106	Supplement 3	e154
389	Molecular Testing for Preimplantation Genetic Diagnosis of Single Gene Disorders	Zimmerman, Rebekah S.; Eccles, Jennifer; Jalas, Chaim; Treff, Nathan R.; Scott, Richard T., Jr.	Preimplantation genetic testing has evolved tremendously from the early days of FISH detection for a select few chromosome aneuploidies to now combining the detection of all whole chromosome imbalances in conjunction with single gene disorder testing for inherited diseases. As universal carrier screening and exome or genome studies become more commonplace, more and more families are becoming inte…	2019	2019	Methods in molecular biology (Clifton, N.J.)	1885		61-71	10.1007/978-1-4939-8889-1_4
390	Concurrent preimplantation genetic diagnosis for single gene disorders and comprehensive chromosomal aneuploidy testing without whole genome amplification	Zimmerman, R.	For over two decades preimplantation genetic diagnosis (PGD) has helped prevent the transmission of single gene disorders (SGDs) to the offspring of high-risk couples. The most widely used methods involve establishing linkage using either short tandem repeats (STRs) or single nucleotide polymorphisms (SNPs) (i.e. Karyomapping). More recently, strategies have been developed that allow simultaneous…	2018	2018	Reproductive BioMedicine Online	36	Supplement 1	e6
391	Endometrial compaction (decreased thickness) in response to progesterone results in higher ongoing pregnancy rate	Zilberberg, E.; Nayot, D.; Smith, R. G.; Meriano, J.; Barzilay, E.; Haas, J.; Casper, R. F.	Objective: For a pregnancy to occur, implantation of an embryo into a receptive endometrium is crucial. There are few methods to reliably assess the receptivity of the endometrium during an in-vitro fertilization (IVF) cycle. Some methods are invasive such as endometrial biopsy for histologic dating or for the Endometrial Receptivity Array (ERA) and cannot be done in the cycle of interest. Other …	2019	2019	Fertility and Sterility	112	3 Supplement	e89-e90	10.1016/j.fertnstert.2019.07.355
392	Morphology of the blastocysts correlates with results of PGS	Zhylkova, Y.; Feskov, O.; Feskov, V.; Yegunkova, O.; Zozulina, O.	Introduction: Embryo quality has always been considered an important predictor of successful implantation and pregnancy. However, knowledge of the relative impact of each morphological parameter needs to be increased, and this evaluation method has some limitations. Usually the morphologically high quality blastocysts are chosen for embryo transfer in IVF treatment. But the results of different a…	2019	2019	Reproductive BioMedicine Online	38	Supplement 1	e32	10.1016/j.rbmo.2019.03.053
393	Identification of polyploid embryos using a targeted NGS-based preimplantation genetic screening assay	Zhu, M.; Neitzel, D.; Umbarger, M. A.; Robinson, K.; Faulkner, N. E.	OBJECTIVE: To report our clinical experience with embryos identified as polyploid via abnormal sex chromosome ratios. DESIGN: Polyploid embryos contain more than two sets (n) of chromosomes (e.g. triploid (3n) and tetraploid (4n)) and often miscarry. Those that survive to term typically only live a few days. Triploidy accounts for ~1% of all conceptions and ~10% of miscarriages. Tetraploidy is ra…	2017	2017	Fertility and Sterility	108	3 Supplement 1	e269
394	Successful cryopreservation using CryoTop for the vitrification of blastocysts with blastomere biopsy	Zhu, L.; Ding, C. H.; Tao, L.; Liu, Y. L.; Zeng, Y. H.; Xu, Y. W.; Zhou, C. Q.	Objectives: To study the effect of vitrification on the development potential of blastocysts after blastomere biopsy. Method(s): Pre-implantation genetic diagnosis (PGD) was performed for both single gene diseases and chromosomal abnormalities. An open Cryotop system was used to vitrify blastocysts. The outcome parameters were survival rates after warming, clinical pregnancy rates and implantatio…			Journal of Assisted Reproduction and Genetics	30	2	183	10.1007/s10815-013-9940-1
395	Clinical application of oligo array-CGH for detecting balanced translocations in preimplantation genetic diagnosis	Zhou, Zhi; Ma, Yan-Lin; Li, Qi; Zhang, Yu; Huang, Yuan-Hua; Tu, Zhi-Hua; Ma, Ning; Chen, Xue-Yin; Xu, Wen	Array comparative genomic hybridization (array-CGH), which facilitates to detect unbalanced reciprocal translocation and allows screening aneuploidy for chromosomes, has been repeatedly verified to be valid for diagnosis of translocations in preimplantation human embryos. Currently, the main microarrays used for CGH are bacterial artificial chromosome (BAC)-based arrays. Compared with the BAC-bas…	2017	2017	International journal of clinical and experimental pathology	10	7	7821-7835
396	Reproductive management for a Chinese family with MUSD	Zhou, H.; Yao, Y.; You, Y.; Wang, H.; Yang, F.; Dong, W.; Gao, Z.	OBJECTIVES: Maple syrup urine disease (MSUD, OMIM #248600) is a rare autosomal recessive disorder with mental and physical retardation, feeding problems, and featured urinal odor. A couple who had a female proband child of MSUD came to our hospital for having a healthy child. This study aimed to develop a customized reproductive solution to fulfill this clinical demand by integrating preconceptio…	2017	2017	Prenatal Diagnosis	37	Supplement 1	85-86	10.1002/pd.5085
397	Comparison of two protocols of blastocyst biopsy submitted to preimplantation genetic testing for aneuploidies: a randomized controlled trial	Zhao, Haibin; Tao, Wenrong; Li, Mei; Liu, Hui; Wu, Keliang; Ma, Shuiying	Purpose: To compare the effectiveness of two protocols of blastocyst biopsy submitted to preimplantation genetic testing for aneuploidies (PGT-A).Methods: This is a randomized controlled trial of a cohort of 221 patients undergoing PGT-A. 106 female patients aged â‰¤Â 40Â years with no less than 8 mature oocytes retrieved and â‰¥Â 3 good-quality embryos on day 3 were randomly assigned to the day-…	2019	2019	Archives of Gynecology & Obstetrics	299	5	1487-1493	10.1007/s00404-019-05084-1
398	Preimplantation genetic diagnosis for Down syndrome pregnancy	Zhang, Y.; Xu, C. M.; Zhu, Y. M.; Dong, M. Y.; Qian, Y. L.; Jin, F.; Huang, H. F.	OBJECTIVE: To evaluate the effect of preimplantation genetic diagnosis (PGD) conducted for women who had Down syndrome pregnancy previously. METHODS: Trisomy 21 was diagnosed by using fluorescence in site hybridization (FISH) before embryo transfer in two women who had Down syndrome pregnancies. Each received one or two PGD cycles respectively. RESULTS: Case 1: one PGD cycle was conducted, two oo…	2007	2007 Jul	J Zhejiang Univ Sci B	8	7	515-21	10.1631/jzus.2007.B0515
399	PREGNANCY AND BIRTH OUTCOMES ASSOCIATED WITH MATERNAL AGE AND EUPLOID EMBRYO GRADE AFTER NATURAL CYCLE FROZEN TRANSFER	Zhang, W. Y.; Johal, J. K.; Bavan, B.; Milki, A. A.	Objective: As aging decreases female fertility due to diminished oocyte quality and increased aneuploidy risk, it similarly impacts IVF success via diminished embryo quality. However, data are lacking with regards to the effect of maternal age when euploid embryos of similar grade are used. Thus, we examine whether age - when aneuploidy and embryo quality are accounted for - still influences IVF …	2020	2020	Fertility and Sterility	114	3 Supplement	e305	10.1016/j.fertnstert.2020.08.832
400	Analysis of segregation patterns of quadrivalent structures and the effect on genome stability during meiosis in reciprocal translocation carriers	Shuo, Zhang; Caixia, Lei; Junping, Wu; Haiyan, Sun; Jing, Zhou; Saijuan, Zhu; Jialong, Wu; Jing, Fu; Yijuan, Sun; Daru, Lu; Xiaoxi, Sun; Yueping, Zhang; Zhang, Shuo; Lei, Caixia; Wu, Junping; Sun, Haiyan; Zhou, Jing; Zhu, Saijuan; Wu, Jialong; Fu, Jing	Study Question: Do specific factors affect the segregation patterns of a quadrivalent structure and can the quadrivalent affect genome stability during meiosis?Summary Answer: Meiotic segregation patterns can be affected by the carrier's gender and age, location of breakpoints and chromosome type, and the quadrivalent structure can increase genome instability during meiosis.What Is Known Already:…	2018	2018	Human Reproduction	33	4	757-767	10.1093/humrep/dey036
401	Clinical relevance of embryos with multinucleated blastomeres in PGD cycles for aneuploidy, translocation, or single gene defects	Zhang, L.; Yilmaz, A.; Zhang, X. Y.; Son, W. Y.; Holzer, H.; Ao, A.	Introduction: Preimplantation genetic diagnosis (PGD) is an established method used for identifying genetically healthy embryos for transfer in IVF programs. Diagnosis is based on genetic analysis of a single blastomere removed from the developing embryo. Some of these single blastomeres may contain multiple nuclei, complicating the diagnostic process. The objective of this study was to investiga…	2012	2012	Human Reproduction	27	SUPPL. 2		10.1093/humrep/27.s2.87
402	Less-invasive chromosome screening of embryos and embryo assessment by genetic studies of DNA in embryo culture medium	Zhang, Jing; Xia, Hong; Chen, Haixia; Yao, Chenxi; Feng, Lizhen; Song, Xueru; Bai, Xiaohong	PURPOSE: To perform a preliminary exploration of a new embryo rank in clinical practice by combining the embryo chromosome copy number and mitochondrial copy number analysis of DNA extracted from embryo culture medium and blastocoel fluid., METHOD: Eighty-three ICSI embryos from day 2 or day 3 were cultured to day 5 or day 6. Thirty-two blastocysts of 3 cc or above were obtained. Culture medium a…	2019	2019	Journal of assisted reproduction and genetics	36	12	2505-2513	10.1007/s10815-019-01603-w
403	Morphokinetic differences between male and female embryos	Zhang, J.; Robins, J.	Study question: Are there morphokinetic differences between male and female embryos that are produced by intracytoplasmic sperm injection and cultured un-interruptedly for 5-6 days in Embryoscope incubators? Summary answer: more female embryos reach blastocyst stage by day 5 than male embryos What is known already: in vitro fertilization and development may alter sex ratio of human embryos Study …	2017	2017	Human Reproduction	32	Supplement 1
404	COMPARISON OF ETHICAL PERSPECTIVES OF INDIVIDUALS CONSIDERING PREIMPLANTATION EMBRYO GENETIC TESTING FOR ANEUPLOIDY (PGT-A) VS. MONOGENIC DISORDERS (PGT-M)	Zhang, J.; Pastore, L. M.; Rubin, L. R.	Objective: To identify and compare patient perspectives toward the ethics of preimplantation genetic testing among patients considering using PGT to screen for aneuploidy (PGT-A) and monogenic disorders (PGT-M). Design(s): A cross-sectional study of patient perspectives using an online questionnaire. Material(s) and Method(s): A 17-item questionnaire was created to assess various ethical concerns…	2020	2020	Fertility and Sterility	114	3 Supplement	e434-e435	10.1016/j.fertnstert.2020.08.1260
405	First live birth using human oocytes reconstituted by spindle nucleartransfer for mitochondrial DNA mutation causing leigh syndrome	Zhang, J.; Liu, H.; Luo, S.; Chavez-Badiola, A.; Liu, Z.; Yang, M.; Munne, S.; Konstantinidis, M.; Wells, D.; Huang, T.	OBJECTIVE: Mutations in mitochondrial (mt) DNA are maternally inherited and can cause fatal or debilitating disorders without effective treatments. 1,2 The severity of clinical symptoms is often associated with the mtDNA mutation load in heteroplasmy.3 Experimental nuclear transfer in metaphase II (MII) spindle oocytes or in pronuclear (PN) zygotes, also called mitochondrial replacement therapy, …	2016	2016	Fertility and Sterility	106	Supplement 3	e375-e376
406	Aberrant expression of ribosomal proteins results in the developmental failure of human preimplantation embryo	Zhang, C. Q.; Leng, L. Z.; Zhang, S. P.; Zhao, L.; Xie, P. Y.; Lu, C. F.; Gong, F.; Lin, G.	Study question: To investigate the underlying molecular mechanism of 8-cell arrested embryos without chromosomal abnormalities and morphokinetic abnormalities. Summary answer: The decreased expression of ribosomal proteins (RPs) genes activate p53 pathway by nucleolar stress, which induced human embryo arrest at 8-cell stage. What is known already: During in vitro fertilization (IVF) treatment, a…	2018	2018	Human Reproduction	33	Supplement 1		10.1093/humrep/33.Supplement_1.1
407	Blastocyst score is strongly correlated with implantation outcome and ploidy	Zhan, Q.; Clarke, R. N.; Ye, Z.; Rosenwaks, Z.; Zaninovic, N.	OBJECTIVE: To determine the relationship between blastocyst score and implantation outcome. To evaluate possible correlation of BL score with embryo ploidy. DESIGN: Study I: Development and validation of our BL scoring system (using Gardner's grading system) and correlation with subsequent implantation outcome (fetal heart - FH). Study II: Evaluating BL scoring system and ploidy in PGS patients. …	2015	2015	Fertility and Sterility	104	3 SUPPL. 1	e274
408	Polar body sampling, cleavage stage, blastocyst biopsy or combination? Their impact on embryo viability and PGD accuracy	Zech, N. H.; Zintz, M.; Wirleitner, B.; Schuff, M.; Novakova, P.; Kohoutek, T.; Brotanova, D.; Vanderzwalmen, P.; Stecher, A.	It is still a matter of debate as to whether aneuploidy screening contributes to better IVF outcome in terms of increased implantation (IR) and baby-take-home rates (BTHR), in part due to a decrease in abortions. To reach the objectives of high IR and BTHR, the procedure should not compromise embryo viability and embryos should not be lost due to the biopsy technique or inaccurate test results. W…	2013	2013	Reproductive BioMedicine Online	26	SUPPL. 1	S3	10.1016/S1472-6483%2813%2960013-9
409	Genome-wide karyomapping: Detection of chromosomal imbalance, segregation analysis and 24-chromosome aneuploidy screening in translocation carrier	Zech, N.; Babarova, P.; Uher, P.; Harton, G.; Mariani, B.; Thornhill, A.; Griffin, D. K.; Handyside, A. H.	Introduction: Karyomapping uses genome wide analysis of single nucleotide polymorphism (SNP) genotyping of parents and offspring to ascertain the hap-lotypes of each parental chromosome and thereby identifies the parental and grandparental origin of each chromosome or chromosome segment present (e.g.: in one or more cells biopsied from a preimplantation embryo). Structural chromosome abnormalitie…	2009	2009	Molecular Human Reproduction	24	SUPPL. 1		10.1093/humrep/dep802
410	Direct unequal cleavages: Embryo developmental competence, genetic constitution and clinical outcome	Zaninovic, N.; Zhan, Q.; Zhen, Y.; Clarke, R.; Rosenwaks, Z.	Study question: What is the correlation between embryos with direct uneven cleavages (DUCS) and consequent developmental potential, chromosomal constitution and clinical outcome? Summary answer: Blastocyst formation and embryo implantation were significantly reduced in embryos expressing DUCS. The euploid rate in DUCS embryos were lower compared to normally cleaving embryos. What is known already…	2016	2016	Human Reproduction	31	Supplement 1		10.1093/humrep/31.Supplement_1.1
411	A model to assess anuploidy risk based on early morphokinetic parameters and female age for both day 3 and day 5 biopsied embryos	Zaninovic, N.; Zhan, Q.; Tabora-Sierra, E.; Ye, Z.; Clarke, R.; Malmsten, J.; Rosenwaks, Z.	Study question: To develop and validate an early morphokinetic aneuploidy risk model as a tool for prognosticating ploidy in day 3 or day 5/6 embryos. Summary answer: Three early embryo morphokinetic parameters assessed in the interval between 2 and 5 cell stage along with maternal age, positively correlates with ploidy regardless of embryo biopsy stage. What is known already: An aneuploidy risk …	2014	2014	Human Reproduction	29	SUPPL. 1		10.1093/humrep/29.Supplement_1.1
412	Tripolar mitosis underlies direct unequal cleavages in human embryos and is associated with maternal genotype at a quantitative trait locus spanning the centrosomal regulator PLK4	Zaninovic, N.; McCoy, R. C.; Zhan, Q.; Hoffmann, E. R.; Newnham, L. J.; Ottolini, C. S.; Demko, Z. P.; Rosenwaks, Z.; Handyside, A. H.	Study question: What causes blastomeres in diploid embryos to cleave into three or more daughter cells during preimplantation embryo development, and what is the underlying mechanism? Summary answer: Direct unequal cleavages (DUCs) are induced by multipolar mitosis and are associated with common maternal genetic variants spanning PLK4, the master regulator of centrosome duplication. What is known…	2018	2018	Human Reproduction	33	Supplement 1		10.1093/humrep/33.Supplement_1.1
413	Umbilical cord cysts in the second and third trimesters: significance and prenatal approach	Zangen, R.; Boldes, R.; Yaffe, H.; Schwed, P.; Weiner, Z.; Zangen, R.; Boldes, R.; Yaffe, H.; Schwed, P.; Weiner, Z.	Objectives: This study was carried out to determine the prognosis, and the clinical approach, in fetuses with umbilical cord cysts, during the second and third trimesters of gestation, according to our experience and data in the current literature. Methods: We identified 10 fetuses with umbilical cord cysts that were diagnosed during the second and third trimesters of pregnancy at three referral …	2010	2010	Ultrasound in Obstetrics & Gynecology	36	3	296-301	10.1002/uog.7576
414	PGS-FISH in reproductive medicine and perspective directions for improvement: a systematic review	Zamora, Sandra; Clavero, Ana; Gonzalvo, M. Carmen; de Dios Luna Del Castillo, Juan; Roldan-Nofuentes, Jose Antonio; Mozas, Juan; Castilla, Jose Antonio	INTRODUCTION: Embryo selection can be carried out via morphological criteria or by using genetic studies based on Preimplantation Genetic Screening. In the present study, we evaluate the clinical validity of Preimplantation Genetic Screening with fluorescence in situ hybridization (PGS-FISH) compared with morphological embryo criteria., MATERIAL AND METHODS: A systematic review was made of the bi…	2011	2011	Journal of assisted reproduction and genetics	28	8	747-57	10.1007/s10815-011-9578-9
415	Concurrent whole-genome haplo-typing and copy-number profling of single cells	Zamani Esteki, M.; Dimitriadou, E.; Mateiu, L.; Moreau, Y.; D'Hooghe, T.; Verdyck, P.; De Rycke, M.; Sermon, K.; Vermeesch, J.; Voet, T.	Background: Methods for haplotyping and DNA copy-number typing of single cells are paramount for studying genomic heterogeneity and enabling genetic diagnosis. Before analyzing the DNA of a single cell by microarray or next-generation sequencing, a whole-genome amplifcation (WGA) process is required, but it substantially distorts the frequency and composition of the cell's alleles. As a consequen…	2015	2015	International Journal of Fertility and Sterility	9	Supplement 1	21-22	10.22074/ijfs.2015.4697
416	Concurrent whole-genome haplotyping and copy-number profiling of single cells	Zamani Esteki, Masoud; Dimitriadou, Eftychia; Mateiu, Ligia; Melotte, Cindy; Van der Aa, Niels; Kumar, Parveen; Das, Rakhi; Theunis, Koen; Cheng, Jiqiu; Legius, Eric; Moreau, Yves; Debrock, Sophie; D'Hooghe, Thomas; Verdyck, Pieter; De Rycke, Martine; Sermon, Karen; Vermeesch, Joris R.; Voet, Thierry	Methods for haplotyping and DNA copy-number typing of single cells are paramount for studying genomic heterogeneity and enabling genetic diagnosis. Before analyzing the DNA of a single cell by microarray or next-generation sequencing, a whole-genome amplification (WGA) process is required, but it substantially distorts the frequency and composition of the cell's alleles. As a consequence, haploty…	2015	2015	American journal of human genetics	96	6	894-912	10.1016/j.ajhg.2015.04.011
417	Biopsy of human morula-stage embryos: outcome of 215 IVF/ICSI cycles with PGS	Zakharova, Elena E.; Zaletova, Victoria V.; Krivokharchenko, Alexander S.	Preimplantation genetic diagnosis (PGD) is commonly performed on biopsies from 6-8-cell-stage embryos or blastocyst trophectoderm obtained on day 3 or 5, respectively. Day 4 human embryos at the morula stage were successfully biopsied. Biopsy was performed on 709 morulae from 215 ICSI cycles with preimplantation genetic screening (PGS), and 3-7 cells were obtained from each embryo. The most commo…	2014	2014	PloS one	9	9	e106433	10.1371/journal.pone.0106433
418	Day 4 biopsy and blastomere culture in PGD cycle	Zakharova, E.; Zaletova, V.; Krivokharchenko, I.	Introduction: Trophectoderm biopsy (Day 5) is apparently advantageous over blastomere biopsy performed at cleavage stages (Day 3). Limited data is available about the possibility of biopsy, performed at the compact stage (Day 4). We developed a biopsy method, performed on Day 4 with subsequent blastomere culture for the purpose of PGD using FISH. Material(s) and Method(s): On Day 4 (compact morul…	2012	2012	Human Reproduction	27	SUPPL. 2		10.1093/humrep/27.s2.87
419	Low-level X Chromosome Mosaicism: A Common Finding in Women Undergoing IVF	Zachaki, Sophia; Kouvidi, Elisavet; Pantou, Amelia; Tsarouha, Haroula; Mitrakos, Anastasios; Tounta, Georgia; Charalampous, Ioanna; Manola, Kalliopi N.; Kanavakis, Emmanuel; Mavrou, Ariadni	BACKGROUND/AIM: To determine the incidence of X chromosome mosaicism in women undergoing in vitro fertilization (IVF) treatment and present preimplantation genetic testing for aneuploidy (PGT-A) outcome of this group., PATIENTS AND METHODS: A total of 1,058 women undergoing IVF and 154 women with no fertility problems were enrolled in the study. Karyotyping from peripheral blood lymphocytes was p…	2020	2020	In vivo (Athens, Greece)	34	3	1433-1437	10.21873/invivo.11925
420	Widespread chromosome instability in different fetal tissues provides additional biological basis for the low success rate: Implications for preimplantation genetic diagnosis	Yurov, Y. B.; Vorsanova, S. G.; Iourov, I. Y.	Aim: Recently, it has been postulated that human embryos exhibit high-rate of chromosome instability (CIN) at the early stages of prenatal development (Vanneste et al., 2009). Moreover, the fetal human tissues were found to be significantly affected by somatic aneuploidy (Yurov et al., 2007). The aim of the present study was to define the level of CIN at these developmental stages and its potenti…	2010	2010	Reproductive BioMedicine Online	20	SUPPL. 1	S40
421	Evaluation of blastomere biopsy using a mouse model indicates the potential high risk of neurodegenerative disorders in the offspring	Yu, Yang; Wu, Jindao; Fan, Yong; Lv, Zhuo; Guo, Xuejiang; Zhao, Chun; Zhou, Rong; Zhang, Zhuo; Wang, Fuqiang; Xiao, Min; Chen, Ling; Zhu, Hui; Chen, Wen; Lin, Min; Liu, Jiayin; Zhou, Zuomin; Wang, Liu; Huo, Ran; Zhou, Qi; Sha, Jiahao	Preimplantation genetic diagnosis (PGD), used in clinical practice, is offered to couples that may suffer from a monogenetic disorder, chromosome aneuploidy, or X-linked disease. However, blastomere biopsy, as an indispensable manipulation during the PGD procedure has not been assessed for its long term health implications. Using a mouse model, we investigated the effect of blastomere biopsy of i…	2009	2009	Molecular & cellular proteomics : MCP	8	7	1490-500	10.1074/mcp.M800273-MCP200
422	Improvement in diagnostic accuracy using single nucleotide polymorphism (SNP) microarrays versus fluorescence in situ hybridization (FISH) in preimplantation genetic screening (PGS) for aneuploidy	Yu, B.; Chipko, C.; Richter, K. S.; Widra, E. A.; DeCherney, A.; Kearns, W. G.	OBJECTIVE: PGS for aneuploidy in women with recurrent pregnancy loss is controversial. One limitation of PGS using FISH is the limited number of chromosomes tested. SNP microarrays simultaneously test all 23 chromosomes from any embryonic cell. However, little data exists on the diagnostic improvement using SNP microarrays compared to FISH. The aim of this study was to test the hypothesis that us…	2010	2010	Fertility and Sterility	94	4 SUPPL. 1	S126	10.1016/j.fertnstert.2010.07.508
423	Impact of aneuploidy following unexplained recurrent miscarriage	Young, D.; Linden, M.; Stevens, J.; Schoolcraft, W. B.; Katz-Jaffe, M. G.	OBJECTIVE: Recurrent miscarriage (ReMAB) is a significant contributor to human reproductive failure. The aim of this study was to examine the impact of aneuploidy in embryos derived from women presenting for infertility treatment following unexplained ReMAB (>=3 miscarriages). DESIGN: IRB approved prospective study. MATERIALS AND METHODS: Blastocyst embryos from 17 patients with unexplained ReMAB…	2009	2009	Fertility and Sterility	92	3 SUPPL. 1	S200
424	Infertility patients with chromosome inversions are not susceptible to an inter-chromosomal effect	Young, D.; Klepacka, D.; McGarvey, M.; Schoolcraft, W. B.; Katz-Jaffe, M. G.	PURPOSE: The aim of this study was to evaluate the incidence of an inter-chromosomal effect (ICE) in blastocyst-stage embryos from carriers of balanced chromosome inversions. METHODS: Infertility patients (nâ€‰=â€‰52) with balanced inversions (nâ€‰=â€‰66Â cycles), and maternal age-matched controls that concurrently cycled (nâ€‰=â€‰66), consented to an IVF cycle with preimplantation genetic testin…	2019	2019 Mar	J Assist Reprod Genet	36	3	509-516	10.1007/s10815-018-1376-1
425	Aneuploid rescue precedes X-chromosome inactivation and increases the incidence of its skewness by reducing the size of the embryonic progenitor cell pool	Yoshida, T.; Miyado, M.; Mikami, M.; Suzuki, E.; Kinjo, K.; Matsubara, K.; Ogata, T.; Akutsu, H.; Kagami, M.; Fukami, M.	STUDY QUESTION: Do monosomy rescue (MR) and trisomy rescue (TR) in preimplantation human embryos affect other developmental processes, such as X-chromosome inactivation (XCI)?, SUMMARY ANSWER: Aneuploid rescue precedes XCI and increases the incidence of XCI skewness by reducing the size of the embryonic progenitor cell pools., WHAT IS KNOWN ALREADY: More than half of preimplantation human embryos…	2019	2019	Human reproduction (Oxford, England)	34	9	1762-1769	10.1093/humrep/dez117
426	Can trophectoderm morphology act as a predictor for euploidy?	Yoshida, Ivan H.; Santos, Monise; Berton, Caroline Z.; Chiarella, Caroline L.; Tanada, Michelli S.; Bcordts, Emerson; Carvalho, Waldemar P. de; Barbosa, Caio P.	OBJECTIVE: Euploid embryo transfers yield better implantation rates. In Brazil, morphological evaluation is performed to select the best embryos, since genetic analysis is still an expensive procedure. This study aimed to evaluate whether there is an association between trophectoderm morphology and ploidy status., METHODS: The study included 113 blastocysts formed in D5/D6 from 58 in vitro fertil…	2018	2018	JBRA assisted reproduction	22	2	113-115	10.5935/1518-0557.20180036
427	The second-trimester fetus with isolated choroid plexus cysts: a meta-analysis of risk of trisomies 18 and 21	Yoder, P. R.; Sabbagha, R. E.; Gross, S. J.; Zelop, C. M.	Objective: To assess the risk of trisomy 18 and trisomy 21 associated with isolated choroid plexus cysts diagnosed by ultrasound in the second trimester.Methods Of Study Selection: We reviewed the unabridged PREMEDLINE and MEDLINE databases for articles written in the English language regarding second-trimester fetal isolated choroid plexus cysts and trisomies 18 and 21, published in the period 1…	1999	1999	Obstetrics & Gynecology	93	5 part 1	869-872
428	Comprehensive Chromosome screening using MALBAC-NGS with cleavage-state embryos as an option for treatment of patients with chromosomal disorders	Yinghui, Y.; Li, F.; Yuli, Q.; Long, C.; Biwei, S.; Fan, J.	Introduction: Comprehensive chromosome screening with next generation sequencing (NGS) has been proved effective in detecting chromosomal abnormalities and has been successfully used in treating patients with chromosomal disorders. In most clinical practice, embryos were in-vitro cultured to blastocyst, trophectoderm biopsies were performed before embryos were cryopreserved for embryo transfer. H…	2019	2019	Reproductive BioMedicine Online	38	Supplement 1	e53	10.1016/j.rbmo.2019.03.085
429	Blastocyst trophoderm cells screening by massively parallel sequencing for aneuploidy and imbalanced chromosomal arrangements detection	Yin, X.; Tan, K.; Zhang, C. L.; Chen, S.; Zhang, C. S.; Pan, X.; Li, X. C.; Chen, F.; Jiang, H.; Lin, G.; Lu, G.; Zhang, X. Q.	Introduction: Preimplantation genetic diagnosis and screening are effective approaches to prevent birth defect that avoid the need for selective abortion associated with other antenatal screening techniques such as chorionic villus sampling and amniocentesis. Aneuploidy and imbalanced chromosomal arrangements are one of the main factors affecting human reproductive success. Material(s) and Method…	2012	2012	Reproductive BioMedicine Online	24	SUPPL. 2	S43-S44	10.1016/S1472-6483%2812%2960216-8
430	[Detecting embryo sex by fluorescence in-situ hybridization in preimplantation genetic diagnosis]	Xu, Y.; Zhuang, G.; Li, M.	OBJECTIVE: Applying fluorescence in situ hybridization(FISH) in preimplantation gender diagnosis., METHODS: Ovarian hyperstimulation was performed in 2 hemophilia A carriers and 2 patients with Y chromosome abnormality. Embryo sex was identified by single blastomere FISH after embryo biopsy. Female embryos were transferred into uterus., RESULTS: A total of 110 cumulus-oocyte complex were retrieve…	2000	2000	Zhonghua fu chan ke za zhi	35	8	465-7
431	Embryo genome profiling by single cell sequencing for preimplantation genetic diagnosis in a beta-thalassemia family	Xu, Y.; Yin, X.; Chen, S.; Shen, X.; Vajta, G.; Wang, F.; Jiang, H.; Wang, W.; Zhang, X.; Zhou, C.; Wang, J.	Study question: Is it feasible that embryo genome and haplotype to be analyzed by single-cell next generation sequencing (NGS) with comprehensive pre-implantation genetic diagnosis (PGD) of single-gene disorder, human leukocyte antigen (HLA) matching, sex and aneuploidy? Summary answer: Full embryonic genome including genotypes and haplotypes can be obtained by single-cell next generation sequenc…	2015	2015	Human Reproduction	30	SUPPL. 1		10.1093/humrep/30.Supplement-1.1
432	Embryo genome profiling by single-cell sequencing for preimplantation genetic diagnosis in a beta-thalassemia family	Xu, Yanwen; Chen, Shengpei; Yin, Xuyang; Shen, Xiaoting; Pan, Xiaoyu; Chen, Fang; Jiang, Hui; Liang, Yu; Wang, Wei; Xu, Xun; Wang, Jian; Zhang, Xiuqing; Zhou, Canquan; Wang, Jun	BACKGROUND: The embryonic genome, including genotypes and haplotypes, contains all the information for preimplantation genetic diagnosis, representing great potential for mendelian disorder carriers to conceive healthy babies., METHODS: We developed a strategy to obtain the full embryonic genome for a beta-thalassemia-carrier couple to have a healthy second baby. We carried out sequencing for sin…	2015	2015	Clinical chemistry	61	4	617-26	10.1373/clinchem.2014.228569
433	Clinical impact of reporting embryo mosaicism for preimplantation genetic testing for aneuploidy (PGT-A)	Xu, K.; Zhang, C.; Wei, J.; Qin, X.; Lee, S.; Mason, M.; Rosenwaks, Z.	Study question: Reporting mosaicism allows prioritizing embryo transfer. This study examines the clinical impact of reporting mosaicism in PGT-A practice. Summary answer: Of 813 PGT-A patients, about 5% (43) had only euploidy-mosaic embryos. Those embryos, accounted for 6.6% of analyzed embryos, are transferrable but with caution. What is known already: Mosaicism in early preimplantation embryos …	2018	2018	Human Reproduction	33	Supplement 1		10.1093/humrep/33.Supplement_1.1
434	Should rebiopsy be performed on healthy-looking blastocysts deemed chromosomally abnormal based on D3 blastomere results?	Xu, K.; Victor, A. R.; Zhang, C.; Rosenwaks, Z.	Objective: Preimplantation genetic screening (PGS) has been controversial over the last decade and its efficacy is still debatable. Recent advancements in technology, such as aCGH or SNP array, are believed to have overcome the ineffectiveness ofFISHbasedPGS. Previous observations ofSNParray showed limitedmosaicismbetween ICMandTEcells (HR., 2010; 25: 1066) ; suggesting TE biopsy is a good indica…	2012	2012	Fertility and Sterility	98	3 SUPPL. 1	S132-S133	10.1016/j.fertnstert.2012.07.490
435	How are we perceived by our clinical fellows? Critical review of SART and ESHRE data	Xu, K.	Since the beginning of preimplantation genetic diagnosis (PGD) a quarter century ago, our clinical colleagues have been very much interested in the development of this new technology. Indeed, they are oat the forefront of PGD providers to our patients. In the age of internet, information (news, stories, and descriptions, etc., accurate, unbiased or biased can be instantly obtained at the bedside,…	2018	2018	Reproductive BioMedicine Online	36	Supplement 1	e7
436	Aneuploidy in human pre-implantation embryos	Xu, K.	Interests in chromosomal copy numbers at various stages of human pre-implantation embryonic development have grown stronger recently since one of the main difficulties in improving outcome of assisted reproductive technologies is to identify healthy-looking as well as euploidy embryos. Aneuploidy arises during gametogenesis in both females and males, apparently more often in oocytes than in sperm…			Journal of Assisted Reproduction and Genetics	30	2	180	10.1007/s10815-013-9940-1
437	Mapping allele with resolved carrier status of Robertsonian and reciprocal translocation in human preimplantation embryos	Xu, J.; Zhang, Z.; Niu, W.; Yang, Q.; Yao, G.; Shi, S.; Jin, H.; Song, W.; Chen, L.; Zhang, X.; Guo, Y.; Su, Y.; Hu, L.; Zhai, J.; Zhanga, Y.; Dong, F.; Gao, Y.; Li, W.; Bo, S.; Hu, M.; Ren, J.; Huang, L.; Xie, X. S.; Sun, Y.; Lu, S.	Introduction: Reciprocal translocations (RecT) and Robertsonian translocations (RobT) are among the most common chromosomal abnormalities that cause infertility and birth defects. Preimplantation genetic testing for aneuploidy using comprehensive chromosome screening for in vitro fertilization enables embryo selection with balanced chromosomal ploidy. However, it is normally unable to determine w…	2019	2019	Reproductive BioMedicine Online	38	Supplement 1	e45	10.1016/j.rbmo.2019.03.073
438	Mapping allele with resolved carrier state of robertsonian and balanced translocation in human pre-implantation embryos	Xu, J.; Lu, S.; Sun, Y.	OBJECTIVE: Chromosome abnormalities, such as balanced translocation (BT), Robertsonian Translocations (RT), inversion and deletions are common chromosomal diseases that cause birth defects and infertility, Preimplantation genetic diagnosis (PGD) using comprehensive chromosome screening (CCS) of in-vitro fertilized (IVF) embryos enables embryo selection with balanced chromosomal ploidy, but is nor…	2017	2017	Fertility and Sterility	108	3 Supplement 1	e268
439	The selection of cryopreserved euploid blastocysts with array comparative genomic hybridization (ACGH) increases pregnancy outcome across all age groups	Xu, B.; Luk, J.; Zhang, J.	Study question: How does aCGH affect the efficacy of selecting euploid blastocysts and pregnancy rate across all age groups? Summary answer: aCGH is able to select the euploid blastocyst efficiently and increases pregnancy rate significantly once the euploid embryo is transferred. The effect of aCGH on pregnancy rate is markedly significant in patient age group of 38 years old or older. What is k…	2014	2014	Human Reproduction	29	SUPPL. 1		10.1093/humrep/29.Supplement_1.1
440	Reproductive management through integration of PGD and MPS-based noninvasive prenatal screening/diagnosis for a family with GJB2-associated hearing impairment	Xiong, WenPing; Wang, DaYong; Gao, Yuan; Gao, Ya; Wang, HongYang; Guan, Jing; Lan, Lan; Yan, JunHao; Zong, Liang; Yuan, Yuan; Dong, Wei; Huang, SeXin; Wu, KeLiang; Wang, YaoShen; Wang, ZhiLi; Peng, HongMei; Lu, YanPing; Xie, LinYi; Zhao, Cui; Wang, Li; Zhang, QiuJing; Gao, Yun; Li, Na; Yang, Ju; Yin, ZiFang; Han, Bing; Wang, Wei; Chen, Zi-Jiang; Wang, QiuJu	A couple with a proband child of GJB2 (encoding the gap junction protein connexin 26)-associated hearing impairment and a previous pregnancy miscarriage sought for a reproductive solution to bear a healthy child. Our study aimed to develop a customized preconception-to-neonate care trajectory to fulfill this clinical demand by integrating preimplantation genetic diagnosis (PGD), noninvasive prena…	2015	2015	Science China. Life sciences	58	9	829-38	10.1007/s11427-015-4936-y
441	Bayesian model for accurate MARSALA (mutated allele revealed by sequencing with aneuploidy and linkage analyses)	Xiong, Luoxing; Huang, Lei; Tian, Feng; Lu, Sijia; Xie, Xiaoliang Sunney	PURPOSE: This study is aimed at increasing the accuracy of preimplantation genetic test for monogenic defects (PGT-M)., METHODS: We applied Bayesian statistics to optimize data analyses of the mutated allele revealed by sequencing with aneuploidy and linkage analyses (MARSALA) method for PGT-M. In doing so, we developed a Bayesian algorithm for linkage analyses incorporating PCR SNV detection wit…	2019	2019	Journal of assisted reproduction and genetics	36	6	1263-1271	10.1007/s10815-019-01451-8
442	A preliminary study on the application of array comparative genomic hybridization for preimplantation genetic diagnosis	Xie, Y. X.; Xu, Y. W.; Miao, B. Y.; Zeng, Y. H.; Zhou, C. Q.	Objective: To assess the value of array comparative genomic hybridization (array CGH) technique for preimplantation genetic diagnosis (PGD). Method(s): Array CGH was performed on three types of cells, which included 3-5 cells isolated from B2/C38/A1 embryonic stem cell lines, single cells isolated from two discarded normal fertilized embryos, and 10 blastocysts biopsied from 5 couples undergoing …	2013	2013	Chinese Journal of Medical Genetics	30	3	283-287	10.3760/cma.j.issn.1003-9406.2013.03.007
443	Preliminary analysis of numerical chromosome abnormalities in reciprocal and Robertsonian translocation preimplantation genetic diagnosis cases with 24-chromosomal analysis with an aCGH/SNP microarray	Xie, Yanxin; Xu, Yanwen; Wang, Jing; Miao, Benyu; Zeng, Yanhong; Ding, Chenhui; Gao, Jun; Zhou, Canquan	PURPOSE: The aim of this study was to determine whether an interchromosomal effect (ICE) occurred in embryos obtained from reciprocal translocation (rcp) and Robertsonian translocation (RT) carriers who were following a preimplantation genetic diagnosis (PGD) with whole chromosome screening with an aCGH and SNP microarray. We also analyzed the chromosomal numerical abnormalities in embryos with a…	2018	2018	Journal of assisted reproduction and genetics	35	1	177-186	10.1007/s10815-017-1045-9
444	[A preliminary study on the application of array comparative genomic hybridization for preimplantaion genetic diagnosis]	Xie, Yanxin; Xu, Yanwen; Miao, Benyu; Zeng, Yanhong; Zhou, Canquan	OBJECTIVE: To assess the value of array comparative genomic hybridization (array CGH) technique for preimplantation genetic diagnosis (PGD)., METHODS: Array CGH was performed on three types of cells, which included 3-5 cells isolated from B2/C38/A1 embryonic stem cell lines, single cells isolated from two discarded normal fertilized embryos, and 10 blastocysts biopsied from 5 couples undergoing P…	2013	2013	Zhonghua yi xue yi chuan xue za zhi = Zhonghua yixue yichuanxue zazhi = Chinese journal of medical genetics	30	3	283-7	10.3760/cma.j.issn.1003-9406.2013.03.007
445	A validated approach to detect balanced chromosome abnormality based next generation sequencing at single cell level	Xie, Y.; Xia, J.; Liu, P.; Xu, F.; Zhao, X.; Xu, J.; Li, Q.; Shi, Q.; Qiu, Y.; Chen, D.; Zhu, Z.; Xie, L.; Chen, F.	Study question: To establish an approach based next generation sequencing to detect balanced chromosome abnormality in preimplantation human embryos. Summary answer: The results show that our approach can accurately detect BCA events at single cell level. What is known already: Balanced chromosome abnormality(BCA) is a common chromosomal structural variation. The past most commonly used detection…	2017	2017	Human Reproduction	32	Supplement 1
446	Preliminary analysis of chromosome abnormalities in inversion preimplantation genetic diagnosis cycles using comprehensive chromosome screening	Xie, P.; Hu, L.; Tan, Y.; Zhou, S.; Lu, G.; Liin, G.	Study question: To determine the factors associated with unbalanced chromosomal rearrangement in blastocysts originating from the parental inversion. Summary answer: The risk of generating unbalanced blastocysts originating from the parental inversion is affected by the inversion segment proportion and gender of pericentric inversions carriers. What is known already: Inversion carriers have an in…	2018	2018	Human Reproduction	33	Supplement 1		10.1093/humrep/33.Supplement_1.1
447	Retrospective analysis of meiotic segregation pattern and interchromosomal effects in blastocysts from inversion preimplantation genetic testing cycles	Xie, PingYuan; Hu, Liang; Tan, Yueqiu; Gong, Fei; Zhang, ShuoPing; Xiong, Bo; Peng, Yangqin; Lu, Guang Xiu; Lin, Ge	Objective: To determine factors affecting unbalanced chromosomal rearrangement originating from parental inversion and interchromosomal effect occurrence in blastocysts from inversion carriers.Design: Retrospective study.Setting: University-affiliated center.Patient(s): Couples with one partner carrying inversion underwent preimplantation genetic testing for chromosomal structural rearrangement c…	2019	2019	Fertility & Sterility	112	2	336-336	10.1016/j.fertnstert.2019.03.041
448	Simultaneous detection of chromosomal abnormalities and monogenic diseases in embryos using a novel PGT method	Xia, J.; Yang, L.; Chen, D.; Zhang, H.; Zhang, L.; Liu, P.; Chen, F.; Gao, Y.	Background: Preimplantation genetic testing (PGT) helps patients select embryos that are free of monogenic diseases and chromosomal abnormalities. Next generation sequencing (NGS) has been used widely to detect chromosomal abnormalities and monogenic diseases in PGT. However, due to differences in current experimental procedures used to interrogate both types of changes, chromosomal abnormalities…	2019	2019	Twin Research and Human Genetics	21	5	473	10.1017/thg.2018.52
449	First reporting of aneuploidy rates in preimplantation embryos from fertile couples undergoing preimplantation genetic diagnosis (PGD) for single gene disorders	Xanthopoulou, L.; McWilliams, T.; Klavitter, J.; Gordon, T.	Study question: What is the level of aneuploidy in embryos from fertile couples undergoing PGD for monogenic disorders? How does day 3 versus day 5 biopsy and maternal age affect the level of aneuploidy in PGD embryos? Summary answer: High levels of aneuploidy were identified in preimplantation embryos from monogenic PGD cycles from fertile couples. Over half (405/712) of the monogenic PGD embryo…	2014	2014	Human Reproduction	29	SUPPL. 1		10.1093/humrep/29.Supplement_1.1
450	When is old too old for preimplantation genetic diagnosis for reciprocal translocations?	Xanthopoulou, L.; Mantzouratou, A.; Mania, A.; Ghevaria, H.; Ghebo, C.; Serhal, P.; Delhanty, J. D. A.	Introduction: Reciprocal translocations are the most common type of structural chromosomal abnormality in humans and carriers are at a high risk of producing unbalanced gametes and hence chromosomally unbalanced embryos that are associated with recurrent miscarriage, infertility and abnormal offspring. Preimplantation Genetic Diagnosis (PGD) was developed as an alternative to prenatal diagnosis a…	2011	2011	Human Reproduction	26	SUPPL. 1		10.1093/humrep/26.s1.68
451	Implementation of array-CGH technology in Preimplantation Genetic Diagnosis for rob(13;14)(q10;q10) Robertsonian translocations	Xanthopoulou, L.; Ghevaria, H.; Cawood, S.; Serhal, P.; SenGupta, S. B.; Delhanty, J. D. A.	Introduction: Carriers of Robertsonian translocations are at a high risk of producing unbalanced embryos. Preimplantation Genetic Diagnosis (PGD) involves the removal and testing of blastomeres from in vitro fertilisation (IVF) generated embryos in order to select those embryos that are balanced. The aim of this study was to assess the impact of array-CGH technology on PGD for couples carrying ro…	2012	2012	Reproductive BioMedicine Online	24	SUPPL. 2	S56	10.1016/S1472-6483%2812%2960244-2
452	Pregnancy and Birth After a Two-Step PGD: Polar Body Diagnosis for Hemophilia A and Array CGH on Trophectoderm Cells for Chromosomal Aberrations	Wurfel, W.; Suttner, R.; Shakeshaft, D.; Mayer, V.; Schoen, U.; Sendelbach, K.; Locher, M.; Koehler, U.; Fiedler, K.; Krusmann, G.; Holinski-Feder, E.	Objective: To demonstrate that a PGD program can be successfully established after the 2011 verdict of the German Bundestag concerning PGD. Material and Method: Eight years previously, the couple had had a daughter who suffered from clinically manifest hemophilia A due to an unbalanced X-inactivation, as well as microdeletion syndrome resulting in severe physical and mental disability. The couple…	2013	2013	Geburtshilfe und Frauenheilkunde	73	8	812-814
453	Enlarged posterior fossa on prenatal imaging: differential diagnosis, associated anomalies and postnatal outcome	WÃ¼est, Anja; Surbek, Daniel; Wiest, Roland; Weisstanner, Christian; Bonel, Harald; Steinlin, Maja; Raio, Luigi; Tutschek, Boris	Introduction: The primary aim of this study was to ascertain the prevalence of the individual conditions and of associated anomalies in fetuses with the prenatal diagnosis of enlarged posterior fossa (PF) and to explore the diagnostic accuracy of ultrasound in these anomalies. The secondary aim was to evaluate the postnatal outcome of children affected by PF anomalies.Material and Methods: All fe…	2017	2017	Acta Obstetricia et Gynecologica Scandinavica	96	7	837-843	10.1111/aogs.13131
454	Successful pregnancy after preimplantation genetic diagnosis in a female with Robertsonian translocation	Wu, Y. C.; Chen, C. K.; Huang, H. Y.; Chou, C. J.; Soong, Y. K.	Preimplantation genetic diagnosis (PGD) is an alternative option for couples with chromosome abnormalities. A 34-year-old woman with balanced Robertsonian translocation [ (45, XX, der(13; 14) (q10; q10) ] requested PGD due to recurrent spontaneous abortion. Embryos of good quality were biopsied on day 3 post-oocyte retrieval. The aspirated blastomeres were fixed and analyzed using fluorescence in…	2004	2004	Journal of the Formosan Medical Association	103	8	637-639
455	A grossly-normal fetus with mosaic trisomy 14 originating from a post-mitotic error in a Robertsonian translocation carrier despite preimplantation genetic diagnosis: Discrepancy existed among PGD, cfDNA screening, CVS, and amniocentesis	Wu, W. J.; Chen, M.	Objectives A serial study on a grossly-normal fetus with mosaic trisomy 14 demonstrated discrepancy among preimplantation genetic diagnosis (PGD) and prenatal diagnostic modalities composed of cell free DNA (cfDNA) screening, chorionic villi sampling and amniocentesis and prenatal ultrasounds. Methods A carrier of Robertsonian translocation [45,XX,der (14;21)(q10; q10)], conceived after PGD perfo…	2016	2016	Prenatal Diagnosis	36	Supplement 1	E3-E4
456	Dosage of exogenous gonadotropins is not associated with blastocyst aneuploidy or live-birth rates in PGS cycles in Chinese women	Wu, Qianqian; Li, Hongchang; Zhu, Yueting; Jiang, Wenjie; Lu, Juanjuan; Wei, Daimin; Yan, Junhao; Chen, Zi-Jiang	STUDY QUESTION: Is the total dose of exogenous gonadotropins associated with blastocyst aneuploidy or live-birth rates in PGS cycles in Chinese women?, SUMMARY ANSWER: The total dose of exogenous gonadotropins is not significantly associated with blastocyst aneuploidy or live-birth rates in PGS cycles in Chinese women., WHAT IS KNOWN ALREADY: The administration of gonadotropins in ovarian stimula…	2018	2018	Human reproduction (Oxford, England)	33	10	1875-1882	10.1093/humrep/dey270
457	Current status of comprehensive chromosome screening for elective single-embryo transfer	Wu, M. Y.; Chao, K. H.; Chen, C. D.; Chang, L. J.; Chen, S. U.; Yang, Y. S.	Most in vitro fertilization (IVF) experts and infertility patients agree that the most ideal assisted reproductive technology (ART) outcome is to have a healthy, full-term singleton born. To this end, the most reliable policy is the single-embryo transfer (SET). However, unsatisfactory results in IVF may result from plenty of factors, in which aneuploidy associated with advanced maternal age is a…	2014	2014	Obstet Gynecol Int	2014		581783	10.1155/2014/581783
458	Prenatal diagnosis of maternal partial trisomy 9p23p24.3 and 14q11.2q21.3 in a fetus: a case report	Wu, J. B.; Sha, J.; Zhai, J. F.; Liu, Y.; Zhang, B.	Objective: This study aimed to report a fetus with maternal partial trisomy 9p and 14q and the phenotype detected in ultrasound., Methods: The chromosome rearrangements in the fetus were characterized by G-banding and chromosome microarray analysis based on single nucleotide polymorphism (SNP) array of cultured amniocytes and compared with the parents' karyotypes., Results: The fetal abnormal kar…	2020	2020	Molecular cytogenetics	13		6	10.1186/s13039-020-0473-x
459	Genotyping single-sperm cells by universal MARSALA enables the acquisition of linkage information for combined pre-implantation genetic diagnosis and genome screening	Wu, Haitao; Shen, Xiaoting; Huang, Lei; Zeng, Yanhong; Gao, Yumei; Shao, Lin; Lu, Baomin; Zhong, Yiping; Miao, Benyu; Xu, Yanwen; Wang, Yali; Li, Yubin; Xiong, Luoxing; Lu, Sijia; Xie, X. Sunney; Zhou, Canquan	PURPOSE: This paper aims to investigate the feasibility of performing pre-implantation genetic diagnosis (PGD) and pre-implantation genetic screening (PGS) simultaneously by a universal strategy without the requirement of genotyping relevant affected family members or lengthy preliminary work on linkage analysis., METHODS: By utilizing a universal Mutated Allele Revealed by Sequencing with Aneupl…	2018	2018	Journal of assisted reproduction and genetics	35	6	1071-1078	10.1007/s10815-018-1158-9
460	Preimplantation genetic diagnosis	Writzl, K.	Background: Preimplantation genetic diagnosis (PGD) is used to analyze embryos before their transfer into uterus. It is suitable for a group of patients who are at a substantial risk of conceiving a pregnancy affected by a known genetic defect. PGD requires medically assisted reproduction, embryo biopsy of one or two cells and genetic analysis using either fluorescent in situ hybridization (FISH)…	2013	2013	Zdravniski Vestnik	82	2	106-112
461	GENDER SELECTION, IS IT TIME TO ABANDON THE ALBUMIN SPERM SEPARATION METHOD?	Woo, I.; Danielzadeh, R. J.; Sriprasert, I.; Zhang, Y.; Saadat, P.; Mor, E.	Objective: Prior to the advent of preimplantation genetic testing for aneuploidy screening (PGT-A), gender selection has traditionally relied on the Ericsson albumin sperm separation method in which X chromosome bearing sperm are sorted from Y chromosome bearing sperm based on their difference in density. We wished to validate the benefit of the Ericsson sperm separation method against PGT-A resu…	2020	2020	Fertility and Sterility	114	3 Supplement	e416	10.1016/j.fertnstert.2020.08.1212
462	Factors correlated with aneuploidy in human preimplantation embryos	Wong, K. M.; Van Echten-Arends, J.; Korevaar, J. C.; Van Der Veen, F.; Repping, S.; Mastenbroek, S.	Study question: Which patient and treatment related factors are correlated with aneuploidy in human preimplantation embryos? Summary answer: Female age at follicle aspiration, the total amount of recFSH used in ovarian stimulation protocols, the number of blastomeres at day three, the morphological score at day three, and development between day three and four were significantly correlated with a…	2013	2013	Human Reproduction	28	SUPPL. 1		10.1093/humrep/det155
463	CASE REPORT: RNASEQ ANALYSIS OF BLASTOCOEL FLUID FROM EUPLOID EMBRYOS ORIGINATING FROM THE SAME PATIENT RESULTING IN DIFFERENT IMPLANTATION OUTCOMES REVEAL ALTERED EXPRESSION OF GENES ASSOCIATED WITH DEUBIQUITINATION PATHWAY	Wolfe, L. G.; Lal, A.; Shull, T.; Brandt, A. P.; Collins, C. M.; Khalil, S. K.; Zimmerman, S.; Chang, T. A.; Robinson, R. D.; Wininger, J. D.; Roudebush, W. E.; Chosed, R. J.	Objective: Is the gene expression profile different between two 46, XX blastocysts, with identical morphology from the same patient? While Preimplantation Genetic Testing for Aneuploidies (PGT-A) allows for identification of ploidy status and morphology scoring provides additional information when selecting an embryo for transfer, euploid embryos with the same morphology do not always result in t…	2020	2020	Fertility and Sterility	114	3 Supplement	e355-e356	10.1016/j.fertnstert.2020.08.1060
464	Polar body analysis by FISH: Evaluation of hybridisation efficiency	Woeck, M.; Klehr-Martinelli, M.; Buchholz, T.	Introduction: Chromosomal aneuploidies are the major cause of pregnancy loss or implantation failure. Therefore many efforts are in progress to establish assays for the detection of aneuploidies in preimplantation genetic diagnosis (PGD). In the past years, we were able to gain much experience with polar body (pb) analysis by fluorescence in situ hybridisation (FISH). Aneuploidy testing with up t…	2010	2010	Reproductive BioMedicine Online	20	SUPPL. 1	S24-S25
465	Aseptic vitrification of blastocysts after trophectoderm (TE) biopsy	Wirleitner, B.; Vanderzwalmen, P.; Stecher, A.; Murtinger, M.	Introduction: Vitrification is the standard freezing technique in ART, guarantying optimal survival rates. However, open vitrification carrier systems are still commonly used, implying direct contact of the embryo with liquid nitrogen during freezing and storage. Thereby, the embryo is at risk of contamination with pathogens and of cellular damage by reactive chemical compounds. Whereas we see a …	2018	2018	Reproductive BioMedicine Online	36	Supplement 1	e31
466	Chromosomal mosaicism in day-3 embryos from young, successful ART patients as determined byar-ray comparative genomic hybridization (CGH)	Wilton, L. J.	OBJECTIVE: Chromosomal mosaicism, where different cells have a different chromosomal complement, is reported to affect approximately 60% of cleavage stage embryos. Of particular concern are diploid mosaic embryos which contain a mixture of diploid and aneuploid cells as they will confound preimplantation genetic screening (PGS) outcomes because the tested cell may not represent the embryo. The ma…	2011	2011	Fertility and Sterility	96	3 SUPPL. 1	S226	10.1016/j.fertnstert.2011.07.869
467	Chromosomal mosaicism in embryos from young ART patients determined by array comparative genomic hybridisation (aCGH)	Wilton, L.; Twomey, A.; Martic, M.; Kohfahl, A.; Tang, P.	Introduction: Chromosomal mosaicism, where different cells have a different chromosomal complement, reportedly affects more than 70% of cleavage stage embryos. Of particular concern are the almost 60% of diploid mosaic embryos which contain a mixture of diploid and aneuploid cells (Van Echten-Arends et al 2011). These are likely to confound preimplantation genetic screening (PGS) outcomes because…	2012	2012	Human Reproduction	27	SUPPL. 2		10.1093/humrep/27.s2.10
468	The causes of misdiagnosis and adverse outcomes in PGD	Wilton, L.; Thornhill, A.; Traeger-Synodinos, J.; Sermon, K. D.; Harper, J. C.	The European Society of Human Reproduction and Embryology PGD Consortium has collected data on PGD cycles and deliveries since 1997. From 15 158 cycles, 24 misdiagnoses and adverse outcomes have been reported; 12/2538 cycles after polymerase chain reaction and 12/12 620 cycles after fluorescence in situ hybridization. The causes of misdiagnosis include confusion of embryo and cell number, transfe…	2009	2009	Human Reproduction	24	5	1221-1228	10.1093/humrep/den488
469	Preimplantation genetic diagnosis of aneuploidy and chromosomal translocations using array comparative genomic hybridisation	Wilton, L.	More than 50% of human preimplantation embryos are affected with chromosomal aneuploidies and so have little developmental potential. Such aneuploidies make a significant contribution to pregnancy failure after IVF treatment. Embryo biopsy and preimplantation genetic diagnosis (PGD) can be used to identify embryonic aneuploidy in embryos from patients who may be particularly at risk. PGD using mu…	2012	2012	Twin Research and Human Genetics	15	4	551	10.1017/thg.2012.44
470	Are there any indications left for PGS?	Wilton, L.	Preimplantation genetic screening (PGS) involves biopsying cells from the preimplantation embryo and analysing them for numerical errors of some chromosomes. The intention is to avoid the transfer and/or storage of embryos with either no, or limited, viability. Typically eight or nine chromosomes including X, Y, 13, 16, 18, 21 and 22 are detected using FISH. PGS is a selective tool which is based…	2009	2009	Australian and New Zealand Journal of Obstetrics and Gynaecology	49	SUPPL. 1	A28	10.1111/j.1479-828X.2009.01082.x
471	Preimplantation genetic diagnosis and chromosome analysis of blastomeres using comparative genomic hybridization	Wilton, Leeanda	Numerical chromosome errors are known to be common in early human embryos and probably make a significant contribution to early pregnancy loss and implantation failure in IVF patients. Over recent years fluorescent in situ hybridization (FISH) has been used to document embryonic aneuploidies. Many IVF laboratories perform preimplantation genetic diagnosis (PGD) with FISH to select embryos that ar…	2005	2005	Human reproduction update	11	1	33-41
472	Preimplantation genetic diagnosis for aneuploidy screening in early human embryos: a review	Wilton, Leeanda	Embryonic aneuploidies may be responsible for pregnancy failure in many IVF patients. In recent years, fluorescent in situ hybridisation (FISH) for multiple chromosomes has been used to document a high frequency of chromosomal errors and aneuploidy in human preimplantation embryos and, after embryo biopsy, to select embryos that are more likely to implant. Such studies suggest that women with rec…	2002	2002	Prenatal diagnosis	22	6	512-8
473	Current controversies in prenatal diagnosis 3: is there still a value in a nuchal translucency screening ultrasound in conjunction with maternal plasma non-invasive cell-free DNA testing?	Wilson, R. Douglas; Poon, Liona C.; Ghidini, Alessandro	What's already known about this topic? Nuchal translucency is an ultrasound measurement of the fetal physiological lymphatic development as it can identify both normal and abnormal lymphatic collections.Abnormal or enlarged nuchal translucency measurements are nonspecific and heterogeneous in origin.The source of maternal plasma cell free fetal DNA is placental apoptosis.The embryonic and cellula…	2016	2016	Prenatal Diagnosis	36	1	20-24	10.1002/pd.4719
474	Preimplantation Genetic Testing	Wilson, R. D.; Allen, V.; Audibert, F.; Blight, C.; Brock, J. A.; Desilets, V. A.; Gagnon, A.; Johnson, J. A.; Langlois, S.; Wyatt, P.	Objective: To review the techniques and indications of preimplantation genetic testing, including preimplantation genetic diagnosis and screening. Options: Limited to an introductory discussion about the genetic aspects of preimplantation reproductive techniques. Outcome(s): This update does not discuss in detail the adverse outcomes that have been recorded in association with assisted reproducti…	2009	2009	Journal of Obstetrics and Gynaecology Canada	31	8	761-767	10.1016/S1701-2163%2816%2934284-0
475	Thaw, biopsy and refreeze strategy for PGT-A on previously cryopreserved embryos	Wilding, M.; Terribile, M.; Parisi, I.; Nargund, G.	Background: Preimplantation genetic testing for aneuploidy (PGT-A) with Next Generation Sequencing technology is a low-cost and powerful technology for the analysis of embryo quality. However, PGT-A requires freezing of embryos, suggesting that previously cryopreserved embryos cannot be tested. Here, we test whether use of the vitrification technique permits the refreezing of embryos, thus permit…	2019	2019	Facts, views & vision in ObGyn	11	3	223-227
476	Lessons learned from evaluating decisional regret surrounding preimplantation genetic testing for aneuploidy	Wijekoon, A.; Rosen, M. P.; Quinn, M. M.	Objective: Patients are often expected to make informed decisions about the use of preimplantation genetic testing for aneuploidy (PGT-A) based upon limited knowledge of its risks and benefits. This study aims to assess whether there are differences in degree of decisional regret between patients who decide to undergo/not undergo PGT-A, and to elucidate whether there are personal beliefs or clini…	2019	2019	Fertility and Sterility	112	3 Supplement	e15-e16	10.1016/j.fertnstert.2019.07.176
477	Day 7 blastocysts prove beneficial for preimplantation genetic screening cycles	Whitney, J. B.; Nugent, N. L.; Anderson, R. E.; Schiewe, M. C.	Study question: Are there benefits to culturing embryos 168 h post-insemination? Do day 7 blastocysts result in similar aneuploidy and implantation rates compared to day 5/6? Summary answer: Culturing embryos to day 7 has proven beneficial to achieving viable euploid blastocysts. Day 7 growth is poor but euploidy is similar to day 5/6. What is known already: Routine human blastocyst culture exten…	2016	2016	Human Reproduction	31	Supplement 1		10.1093/humrep/31.Supplement_1.1
478	Single Embryotransfer (SET) yields equivalent clinical pregnancy rates and higher implantation rates compared to dual embryo transfer (DET) of euploid blastocysts	Whitney, J. B.; Nugent, N.; Zozula, S.; Anderson, R. E.; Schiewe, M. C.	OBJECTIVE: The clinical application of Single Embryo Transfers (SET) has remained difficult to routinely implement without reducing overall clinical pregnancy rates. Preimplantation Genetic Screening (PGS) utilizing Trophectoderm Biopsy- Vitrification (TBVTF) in combination with Vitrified Embryo Transfers (VFET) shows promise to improving SET success. The objective of this study was to determine …	2013	2013	Fertility and Sterility	100	3 SUPPL. 1	S294	10.1016/j.fertnstert.2013.07.1041
479	The effect of age on implementing only vitrified blastocyst transfer (VFBT) cycles and the use of euploid blastocysts (BL) to optimize implantation and single embryo transfer (SET)	Whitney, J. B.; Anderson, R. E.; Zozula, S.; Schiewe, M. C.	OBJECTIVE: We have previously shown that VFBT cycles compare favorably to fresh ET. The purpose of this study was to evaluate whether trophectoderm biopsy-preimplantation genetic screening (PGS) technology optimizes pregnancy and implantation outcomes to best support SET efforts? DESIGN: Between 2012 and 2013, all VFBT cycles were split in two groups. Group 1 (n=122) patients electively chose to …	2014	2014	Fertility and Sterility	102	3 SUPPL. 1	e70-e71	10.1016/j.fertnstert.2014.07.241
480	Day 7 blastocyst euploidy and implantation rates warrant implentation for all programs using preimplantation genetic screening (PGS)	Whitney, J. B.; Anderson, R. E.; Schiewe, M. C.	OBJECTIVE: To determine if embryos that blastulate 168 hours post-ICSI merit transfer by comparing anueploidy and implantation rates for day 5, 6 and 7 blastocysts (BL). DESIGN: Prospective observational cohort study analyzed 375 autologous oocyte cycles (average age: 37.3+/-4.3) and 27 donor oocyte cycles yielding 1,925 fair-to-excellent quality BL. All transfers involved vitrified-warmed single…	2016	2016	Fertility and Sterility	106	Supplement 3	e146
481	Single center validation of trophectoderm biopsy using preimplantation genetic screening (PGS)/vitrification compared to non-PGS embryo transfer (ET)	Whitney, J. B.; Anderson, R. E.; Nugent, N.; Schiewe, M. C.	OBJECTIVE: This study aims to validate the performance of current PGS technologies to past treatment protocols. Does the use of trophectoderm biopsy-PGS/vitrification (VTF)-ALL cycles increase pregnancy rates compared to untested ET alone? Do these applied technologies increase live-birth rates on a per cycle first transfer comparison? DESIGN: From 2011 to 2013, patients were placed into two grou…	2014	2014	Fertility and Sterility	102	3 SUPPL. 1	e95-e96	10.1016/j.fertnstert.2014.07.325
482	Does blastocyst biopsy technique effect aneuploidy rates?	Whitney, J. B.; Anderson, R.; Rios, C.; Nugent, N.; Zozula, S.; Garner, F.; Schiewe, M. C.	Study question: Do the inherent variables associated with the blastocyst biopsy procedure influence aneuploidy rates? Does the blastocyst biopsy technique produce equivalent results independent of mechanical variables? Summary answer: Optimal trophectoderm biopsying involves minimal laser pulses and intact biopsy pieces free of appreciable cell lysis. Deviation from this ideal more often produces…	2017	2017	Human Reproduction	32	Supplement 1
483	First European pregnancy after genetic diagnosis of embryos using Karyomapping, a revolutionary technique for preimplantation genetic diagnosis	Wheeler, K.; Doshi, A.; Sarasa, J.; Lansdowne, L.; Nagi, J. B.; Serhal, P.; Wells, D.	Preimplantation genetic diagnosis (PGD) of single gene disorders has traditionally focussed on direct detection of disease causing mutations, coupled with indirect analysis of polymorphisms associated with the mutant gene. Although highly accurate, such methods have important limitations. Patientspecific protocols must be created, sometimes delaying treatment by several months. Furthermore, no in…	2015	2015	Human Fertility	18	4		10.3109/14647273.2015.1060045
484	24-chromosome PCR for aneuploidy screening	Werner, Marie D.; Scott Jr, Richard T.; Treff, Nathan R.; Scott, Richard T., Jr.	Purpose Of Review: The purpose of this study is to describe the many advantages of PCR-based comprehensive chromosome screening (CCS) methodologies and the importance of extensive preclinical validation.Recent Findings: The rigorous preclinical validation of quantitative real-time (q)PCR-based CCS involved an initial validation on cell lines, followed by a blinded evaluation on embryos. Compariso…	2015	2015	Current Opinion in Obstetrics & Gynecology	27	3	201-205	10.1097/GCO.0000000000000167
485	The accuracy of blastocoel fluid comprehensive chromosomal screening (CCS) is dependent on amplification yield and sequencing depth when using nextgen sequencing	Werner, M. D.; Scott, K.; Bohrer, C.; Gabriele, D.; Tao, X.; Hong, K. H.; Taylor, D.; Treff, N. R.; Scott Jr, R. T.	OBJECTIVE: The presence of DNA in the blastocoel provides an attractive target for less invasive aneuploidy screening. However, blastocoel fluid provides many challenges including DNA quantity and integrity. To date, a functional screening algorithm that overcomes these challenges and accurately identifies the karyotype of the blastocyst has not been validated. This study seeks to determine consi…	2014	2014	Fertility and Sterility	102	3 SUPPL. 1	e308-e309	10.1016/j.fertnstert.2014.07.1048
486	Sequential versus Monophasic Media Impact Trial (SuMMIT): a paired randomized controlled trial comparing a sequential media system to a monophasic medium	Werner, Marie D.; Hong, Kathleen H.; Franasiak, Jason M.; Forman, Eric J.; Reda, Christine V.; Molinaro, Thomas A.; Upham, Kathleen M.; Jr.Scott, Richard T.; Scott, Richard T., Jr.	Objective: To determine whether sequential or monophasic media is the more optimal formulation for blastocyst development and sustained implantation rates (SIR) in IVF.Design: Paired randomized controlled trials.Setting: Academic.Patient(s): Infertile couples (N = 192) with female partner â‰¤42Â years old and normal ovarian reserve.Intervention(s): Fertilized zygotes from each patient were random…	2016	2016	Fertility & Sterility	105	5	1215-1221	10.1016/j.fertnstert.2016.01.005
487	Should pre-implantation genetic screening (PGS) be recommended for high risk and low risk patients?	Werlin, L. B.; Emeny-Smith, K.; Dunn, K.; Nass, T.	BACKGROUND: High-resolution next generation sequencing (HR-NGS) allows for more accurate detection of mosaicism, which has been shown to play a role in pregnancy loss and approximately 30% of embryos are mosaic at the blastocyst stage (2). Mosaic embryos may lead to a viable pregnancy, but the chance of implantation is greatly reduced (1). Increased detection of mosaicism with HR-NGS provides mor…	2018	2018	Fertility and Sterility	109	3	e27
488	Chromosome abnormalities in embryos derived from microsurgical epididymal sperm aspiration and testicular sperm extraction	Weng, S. P.; Surrey, M. W.; Danzer, H. C.; Hill, D. L.; Chen, P. C.; Wu, T. C.	OBJECTIVE: To evaluate the patterns of chromosome abnormalities in embryos derived from intracytoplasmic sperm injection (ICSI) in microsurgical epididymal sperm aspiration (MESA) or testicular sperm extraction (TESE) in comparison to embryos that are derived from naturally ejaculated (EJAC) patients. MATERIALS AND METHODS: Male partners with azoospermia who required MESA or TESE for ICSI were st…	2014	2014 Jun	Taiwan J Obstet Gynecol	53	2	202-5	10.1016/j.tjog.2014.04.014
489	Characterisation of mechanisms causing oocyte aneuploidy reveals a flaw in embryo selection strategies based upon polar body chromosome screening	Wells, D.; Alfarawati, S.; Konstantinidis, M.; Jaroudi, S.; Fragouli, E.	Introduction: Chromosome abnormalities (aneuploidy) are responsible for the majority of miscarriages and are thought to be one of the principal reasons why some embryos transferred during IVF treatments fail to implant. Abnormalities of this type are extremely common in human oocytes, leading to the suggestion that oocytes/embryos should be screened prior to transfer (preimplantation genetic scre…	2012	2012	Human Reproduction	27	SUPPL. 2		10.1093/humrep/27.s2.68
490	Clinical validation of karyomapping, a revolutionary new technique for preimplantation genetic diagnosis	Wells, D.; Sarasa, J.; Wheeler, K.; Lansdowne, L.	Introduction: Conventional methods used for preimplantation genetic diagnosis (PGD) generally employ protocols that are tailored to the unique genetics of each couple. The customisation necessitates a significant amount of laboratory work prior to testing of embryos, often delaying initiation of treatment by several months. Furthermore, standard PGD tests for gene mutations provide no information…	2015	2015	Human Fertility	18	4		10.3109/14647273.2015.1060045
491	Aneuploidy rates in embryos produced by fertile couples	Wells, D.; Ravichandran, K.; Alper, M.; Jain, J.; Penzias, A.; Benadiva, C. A.; Colls, P.; Konstantinidis, M.; Munne, S.	OBJECTIVE: To determine whether the high aneuploidy rates routinely seen in embryos of patients undergoing infertility treatments are also typical of couples without fertility problems. DESIGN: Examination of aneuploidy rates observed during preimplantation genetic diagnosis (PGD) and preimplantation genetic screening (PGS) cycles. MATERIALS AND METHODS: 96 fertile couples underwent PGD for a sin…	2015	2015	Fertility and Sterility	104	3 SUPPL. 1	e307
492	A novel tool allows simultaneous genomic and cytogenetic assessment of oocytes and embryos and yields unique data of scientific and clinical importance	Wells, D.; Konstantinidis, M.; Alfarawati, S.; Hurd, D.; Fragouli, E.	OBJECTIVE: In order to maximise IVF success rates, it is essential that the embryo most likely to produce a healthy birth is identified and prioritised for transfer. Unfortunately, traditional methods of embryo selection provide a relatively poor guide to embryo competence. We sought to develop a new tool that quantifies critical aspects of embryo biology invisible to morphological analysis. DESI…	2011	2011	Fertility and Sterility	96	3 SUPPL. 1	S18	10.1016/j.fertnstert.2011.07.078
493	Segmental chromosome imbalance in human oocytes and preimplantation embryos: Incidence, origin and clinical relevance	Wells, D.; Fragouli, E.; Colls, P.; Alfarawati, S.; Munne, S.	Introduction: Recently, it has been reported that loss and gain of chromosome fragments (segmental imbalances) are common in human embryos. A small study of 23 cleavage stage embryos reported that 70% were affected by segmental imbalance (Vanneste et al 2009). This alarmingly high incidence led to concern that this form of genetic instability could be a major contributor to the poor efficiency of…	2011	2011	Human Reproduction	26	SUPPL. 1		10.1093/humrep/26.s1.63
494	Highly significant improvement in embryo implantation and increased live birth rate achieved after comprehensive chromosomal screening: Implications for single embryo transfer	Wells, D.; Fragouli, E.; Alfarawaty, S.; Munne, S.; Schoolcraft, W. B.; Katz-Jaffe, M. G.	OBJECTIVE: To improve the identification of viable embryos for uterine transfer with a view to increasing implantation and birth rates. DESIGN: Prospective clinical trial. MATERIALS AND METHODS: Comparative genomic hybridization (CGH) was used to screen all 23 pairs of chromosomes for aneuploidy in over 500 blastocysts derived from 115 patients. The patients were of advanced maternal age (mean 39…	2009	2009	Fertility and Sterility	92	3 SUPPL. 1	S79
495	Non-invasive approach to embryo selection: Non-invasive assessment of oocytes	Wells, D.; Fragouli, E.	Summary Human oocytes and embryos, derived from in vitro fertilization (IVF) treatments, vary greatly in their capacity to produce a child. This presents a problem for fertility clinics, since they must decide which embryos should be transferred to the uterus in order to provide the greatest chance of a pregnancy. Current methodologies for the assessment of embryo viability, based upon analysis o…	2010	2010	Journal fur Reproduktionsmedizin und Endokrinologie	7	4	233-235
496	Comprehensive chromosomal analysis of human preimplantation embryos using whole genome amplification and single cell comparative genomic hybridization	Wells, D.; Delhanty, J. D.	Analysis of small numbers of chromosomes using interphase fluorescent in-situ hybridization (FISH) probes has revealed that 50% of human preimplantation embryos contain abnormal cells. Detection of high levels of mosaicism with so few probes has led some researchers to extrapolate that a full analysis of all 23 pairs of chromosomes would reveal that all human embryos contain a proportion of abnor…	2000	2000	Molecular human reproduction	6	11	1055-62
497	Frequency and clinical relevance of mosaic segmental aneuploidy in blastocyst stage human embryos	Wells, D.; Babariya, D.; Alfarawati, S.; Spath, K.; Kubikova, N.; Munne, S.; Fragouli, E.	Study question: What are the factors influencing the occurrence of segmental aneuploidy in human embryos and what is the clinical significance of such errors? Summary answer: Specific culture media formulations affect the frequency of segmental aneuploidy, the vast majority of which arises during the first few mitotic divisions after fertilisation. What is known already: Segmental aneuploidy is c…	2017	2017	Human Reproduction	32	Supplement 1
498	Evidence that differences between embryology laboratories can influence the rate of mitotic errors, leading to increased chromosomal mosaicism, with significant implications for IVF success rates	Wells, D.; Alfarawati, S.; Taylor, S.; Kubikova, N.; Spath, K.; Turner, K.; Hickman, C.; Fragouli, E.	Study question: Do individual IVF clinics have different rates of chromosome abnormality in the embryos they produce, and if so, what might explain the differences observed? Summary answer: Aneuploidy rates vary significantly between clinics. This is largely attributable to differing mitotic error rates, leading to chromosomal mosaicism, likely associated with suboptimal embryo culture. What is k…	2016	2016	Human Reproduction	31	Supplement 1		10.1093/humrep/31.Supplement_1.1
499	Use of comprehensive chromosomal screening for embryo assessment: microarrays and CGH	Wells, Dagan; Alfarawati, Samer; Fragouli, Elpida	One of the most important factors influencing embryo viability is chromosome imbalance (aneuploidy). Embryos derived from aneuploid gametes have little potential for forming a viable pregnancy, but cannot be distinguished from normal embryos using standard morphological evaluation. For more than a decade, preimplantation genetic screening (PGS) has been used to assist in the identification of ane…	2008	2008	Molecular human reproduction	14	12	703-10	10.1093/molehr/gan062
500	Blastocyst biopsy for aneuploidy screening	Wells, D.	It is well established that human oocytes and embryos frequently contain an incorrect number of chromosomes (aneuploidy). Such abnormalities are almost always lethal to the developing embryo, most often resulting in failure to implant or miscarriage. In theory, the preferential transfer to the uterus of chromosomally normal embryos should provide several benefits for infertile couples undergoing …	2012	2012	Reproductive BioMedicine Online	24	SUPPL. 2	S36	10.1016/S1472-6483%2812%2960200-4
501	Embryo aneuploidy and the role of morphological and genetic screening	Wells, Dagan	Chromosome abnormalities are common among human oocytes and are usually lethal to any embryos they produce. It therefore seems logical that a reliable technique for distinguishing between normal and aneuploid embryos would be a useful tool for physicians and embryologists, assisting the choice of which embryo(s) to prioritize for uterine transfer. This concept has led to the development of a vari…	2010	2010	Reproductive biomedicine online	21	3	274-7	10.1016/j.rbmo.2010.06.035
502	Preimplantation genetic screening: results of a worldwide web-based survey	Weissman, A.; Shoham, G.; Shoham, Z.; Fishel, S.; Leong, M.; Yaron, Y.	Our objective was to evaluate and characterize the extent and patterns of worldwide usage of preimplantation genetic screening (PGS) among the assisted reproductive technique community. A prospective, web-based questionnaire with questions relating to practices of, and views on, PGS was directed to users and non-users of PGS. A total of 386 IVF units from 70 countries conducting 342,600 IVF cycle…	2017	2017 Dec	Reprod Biomed Online	35	6	693-700	10.1016/j.rbmo.2017.09.001
503	Pre-implantation and polar body diagnosis in cases of parental chromosomal translocations applying array-CGH	Wegner, R. D.; Stumm, M.; Mundt, H.; Bloechle, M.	Parents with a balanced chromosomal translocation show an increased risk of reduced fertility including spontaneous abortions and chromosomally unbalanced offspring. In the course of genetic counseling the parents frequently decide to seek artificial reproductive techniques. In vitro fertilization (IVF) offers the chance to perform Polar Body Diagnosis (PBD) or Preimplantation Diagnosis (PID). Fe…	2014	2014	Molecular Cytogenetics	7	SUPPL. 1
504	Are late morphokinetic parameters useful in identifying the blastocysts within a cohort that are most likely to implant?	Watcharaseranee, N.; Desai, N.; Goldberg, J.; Austin, C.; Falcone, T.	Study question: Early embryo development kinetics can help to predict blastocyst formation as well as pregnancy. Can late morphokinetic parameters also be useful in identifying the blastocysts within a cohort most likely to implant? Summary answer: Late kinetic parameters, specifically start of blastulation and formation of the blastocyst are significantly different between implanting and non-imp…	2014	2014	Human Reproduction	29	SUPPL. 1		10.1093/humrep/29.Supplement_1.1
505	Production of mouse offspring derived from pre-analyzed paternal genome: Experimental approach to Sperm Genetic Screening (SGS)	Watanabe, H.; Yanagimachi, R.; Tateno, H.	Chromosomal aberrations are the major cause of pregnancy failure in assisted reproductive technology (ART). To distinguish defective embryos from normal embryos, pre-implantation genetic diagnosis (PGD) has been conducted using blastomeres from developing embryos and polar bodies from oocytes or zygotes. On the other hand, spermatozoa have not been used for PGD because they are differentiated sin…	2011	2011	Biology of Reproduction	85	1 MEETING ABSTRACTS
506	WGA and NGS read length significantly impact mitochondrial characterisation	Warren, K.; Unsal, E.; Aktuna, S.; Aydin, M.; Baltaci, V.; Jasper, M. J.	OBJECTIVE: The mitochondrial genome (mtDNA) is 16,571bp in length and there are multiple copies per cell. It contains mutations linked to diseases such as cancer, diabetes and deafness. These attributes make mtDNA an ideal model to evaluate performance metrics of whole genome amplification (WGA) technologies. Additionally, recent data suggests that mtDNA genome load may impact implantation potent…	2017	2017	Fertility and Sterility	108	3 Supplement 1	e289
507	Customising the limit of detection for PGT-A and PGT-SR using NGS	Warren, K.; Myers, S.; Jasper, M.	Study question: What is the lower limit of detection for segmental copy number variations by Next Generation Sequencing using PG-SeqTM? Summary answer: Whilst aneuploidy detection can be achieved from 300,000 reads, detection of a 100 kb microdeletion requires over 13 million reads, or sequencing 1-2 samples per run. What is known already: Next generation sequencing platforms provide a highly fle…	2018	2018	Human Reproduction	33	Supplement 1		10.1093/humrep/33.Supplement_1.1
508	Preimplantation genetic diagnosis and screening (PGD/S) using a semiconductor sequencing platform	Wang, L. Y.; Rao, X. Q.; Luo, Y. Q.; Liu, B.; Peng, C. F.; Chen, D.; Yan, K.; Qian, Y. Q.; Yang, Y. M.; Huang, Y. Z.; Chen, M.; Sun, Y. X.; Li, H. G.; Ye, Y. H.; Jin, F.; Liu, H. L.; Dong, M. Y.	BACKGROUND: Recent advances in semiconductor sequencing platform (SSP) have provided new methods for preimplantation genetic diagnosis/screening (PGD/S). The present study aimed to evaluate the applicability and efficiency of SSP in PGD/S. METHODS: The artificial positive single-cell-like DNAs and normal single-cell samples were chosen to test our semiconductor sequencing platform for preimplanta…	2019	2019 Jan 3	Hum Genomics	13	1	1	10.1186/s40246-018-0187-x
509	Detection of chromosomal aneuploidy in human preimplantation embryos by next-eneration sequencing	Wang, L.; Wang, X.; Zhang, J.; Song, Z.; Wang, S.; Gao, Y.; Wang, J.; Luo, Y.; Niu, Z.; Yue, X.; Xu, G.; Cram, D. S.; Yao, Y.	Embryos produced by assisted reproductive technologies are commonly associated with a high level of aneuploidy. Currently, 24-chromosome profiling of embryo biopsy samples by arraybased methods is available to identify euploid embryos for transfer that have a higher potential for implantation and development to term. From a laboratory and patient perspective, there is a need to explore the feasib…	2014	2014	Biology of Reproduction	90	5	95	10.1095/biolreprod.113.116459
510	Fluorescence in-situ hybridization analysis of chromosomal constitution in spermatozoa from a mosaic 47,XYY/46,XY male	Wang, J. Y.; Samura, O.; Zhen, D. K.; Cowan, J. M.; Cardone, V.; Summers, M.; Bianchi, D. W.	Sex-chromosome mosaicism in spermatozoa from a mosaic 47,XYY[20%]/46, XY[80%] male with fertility problems was assessed using triple-probe fluorescence in-situ hybridization (FISH) studies. Chromosome-specific probes for X, Y and 18 were used, and the possible outcomes were deduced. In normal haploid spermatozoa of the patient and a normal 46,XY male control, the X:Y ratio was close to 1:1. There…	2000	2000	Molecular human reproduction	6	7	665-8
511	Karyomapping in preimplantation genetic testing for beta-thalassemia combined with HLA matching: a systematic summary	Wang, J.; Lu, B. M.; Li, R.; Guo, J.; Xu, Y.; Pan, J. F.; Zeng, Y. H.; Zhou, C. Q.; Xu, Y. W.	Purpose: To investigate the validity, accuracy, and clinical outcomes of Karyomapping in preimplantation genetic testing (PGT) for beta-thalassemia combined with human leukocyte antigen (HLA) matching. Method(s): A total of 128 cycles from January 2014 to December 2017 were identified, and 1205 embryos were biopsied. The case group included 88 cycles using Karyomapping for PGT-HLA, compared with …	2019	2019	Journal of Assisted Reproduction and Genetics	36	12	2515-2523	10.1007/s10815-019-01595-7
512	Karyomapping in preimplantation genetic testing for Î²-thalassemia combined with HLA matching: a systematic summary	Wang, J.; Lu, B. M.; Li, R.; Guo, J.; Xu, Y.; Pan, J. F.; Zeng, Y. H.; Zhou, C. Q.; Xu, Y. W.	PURPOSE: To investigate the validity, accuracy, and clinical outcomes of Karyomapping in preimplantation genetic testing (PGT) for Î²-thalassemia combined with human leukocyte antigen (HLA) matching. METHODS: A total of 128 cycles from January 2014 to December 2017 were identified, and 1205 embryos were biopsied. The case group included 88 cycles using Karyomapping for PGT-HLA, compared with 40 c…	2019	2019 Dec	J Assist Reprod Genet	36	12	2515-2523	10.1007/s10815-019-01595-7
513	THE INCIDENCE AND PARENTAL ORIGIN OF WHOLE AND SEGMENTAL ANEUPLOIDIES IN HUMAN IMPLANTATION EMBRYOS	Wang, J.; Lu bachela, B.	Objective: To investigate the incidence and parental origin of whole and segmental aneuploidies in human early embryos and identify the relationship between the aneuploidies and parental origin and age. Design(s): This is a retrospective observational study. A total of 2232 trophectoderm biopsies from 235 couples who underwent 278 PGT-M cycles from 2015 to February 2020 were identified. Material(…	2020	2020	Fertility and Sterility	114	3 Supplement	e435-e436	10.1016/j.fertnstert.2020.08.1263
514	Clinical application of low coverage massively parallel sequencing for chromosome aneuploidy and copy number variation screening in 6333 embryos	Wang, J.; Li, Y.; Zhang, M. Y.; Yuan, Y. Y.; Liu, P.; Chen, F.; Zhang, H. Y.	Study question: Evaluation in terms of Preimplantation genetic screening (PGS) for aneuploidy and CNV detection, how the next-generation sequencing along with low-pass whole-genome sequencing, which provides the ability to assess many biopsied trophectoderm cells in order to confirm which normal embryos are ready-to-transfer in an IVF cycle. Summary answer: Next-generation sequencing(NGS) is an e…	2017	2017	Human Reproduction	32	Supplement 1
515	Systematic assessment the clinical outcome of preimplantation genetic diagnosis and screening based next generation sequencing	Wang, F.F.; Tan, Y.Q.; Tan, K.; Yin, X.Y.; Lin, G.; Du, Y.T.; Li, J.; Yang, H.M.; Vajta, G.; Zhang, S. P.; Wang, W.		2015	2015	Human Reproduction	30	Supplement 1	i378-i379
516	THE VALUE OF NONINVASIVE PREIMPLANTATION GENETIC TESTING FOR ANEUPLOIDY ON HUMAN CELL-FREE DNA FROM BLASTOCOELE FLUID WITH GENOME SEQUENCING: A PROSPECTIVE COHORT STUDY	Wang, D. W.; Cai, L.; Zeng, Q.; Gao, C.; Wu, W.; Shen, J.; Cui, Y.; Liu, J.	Objective: Noninvasive preimplantation genetic testing for aneuploidy (niPGT-A) on cell-free DNA in blastocoele fluid (BF) is a promising but controversial method for selecting euploid embryos in assisted reproductive technologies. Design(s): Examine whether niPGT-A of BF can predict clinical outcomes and identify fetal ploidy for clinical use. Material(s) and Method(s): In this prospective cohor…	2020	2020	Fertility and Sterility	114	3 Supplement	e425	10.1016/j.fertnstert.2020.08.1235
517	Patients with multiple morphological abnormalities of the sperm flagella due to DNAH1 mutations have a good prognosis following intracytoplasmic sperm injection	Wambergue, ClÃ©mentine; Zouari, Raoudha; Ben Mustapha, Selima Fourati; Martinez, Guillaume; Devillard, FranÃ§oise; Hennebicq, Sylviane; Satre, VÃ©ronique; Brouillet, Sophie; Halouani, Lazhar; Marrakchi, Ouafi; Makni, Mounir; Latrous, Habib; Kharouf, Mahmoud; Amblard, Florence; Arnoult, Christophe; Ray, Pierre F.; Coutton, Charles; Fourati Ben Mustapha, Selima	Study Question: Does DNAH1 status influence intracytoplasmic sperm injection (ICSI) outcomes for patients with multiple morphological abnormalities of the sperm flagella (MMAF)?Summary Answer: Despite a highly abnormal morphology, sperm from MMAF patients with DNAH1 mutations have a low aneuploidy rate and good nuclear quality, leading to good embryonic development following ICSI and a high pregn…	2016	2016	Human Reproduction	31	6	1164-1172	10.1093/humrep/dew083
518	SEGMENTAL ANEUPLOIDY RATES OBSERVED IN ~192,000 BLASTOCYSTS BY FAST-SEQS SUPPORT INCLUSION IN PGT-A ASSAYS	Walters-Sen, L.; Neitzel, D.; Bristow, S. L.; Mitchell, A. D.; Faulkner, N.; Aradhya, S.	Objective: Assessing clinical impact of transferring embryos with segmental aneuploidies (SAs) identified through preimplantation genetic testing for aneuploidy (PGT-A) is difficult as not all SAs lead to miscarriage and/or birth defects. In order to support the inclusion of SAs in PGT-A assays, we analyzed the incidence and types of SAs across all chromosomes in our cohort. Design(s): Retrospect…	2020	2020	Fertility and Sterility	114	3 Supplement	e32-e33	10.1016/j.fertnstert.2020.08.116
519	IDENTITY MARKER ANALYSIS DEMONSTRATES THAT MOST INITIAL AND RE-BIOPSY PAIRS ARE CONCORDANT	Walters-Sen, L.; Neitzel, D.; Bristow, S. L.; Mitchell, A. D.; Alouf, C. A.; Aradhya, S.	Objective: To determine the identity marker concordance rate between initial embryo biopsies and re-biopsies in the context of preimplantation genetic testing for aneuploidy (PGT-A). Design(s): Failure to obtain an actionable result is one limitation of PGT-A independent of the testing platform. "No-results" can be categorized into two groups, 1) those with failed amplification (FA) or 2) indeter…	2020	2020	Fertility and Sterility	114	3 Supplement	e30-e31	10.1016/j.fertnstert.2020.08.112
520	Validation of preimplantation genetic screening competence and safety as a prelude to preimplantation genetic diagnosis approval in Vietnam	Vu, T. B.; Bui, T. K. Y.; Tran, D. H.; Hoang, T. T. D.; Nguyen, H. K. H.; Hoang, T. V.	Introduction: Although prenatal diagnosis is widely offered in Vietnam to avoid the birth of a child with a serious genetic disease, preimplantaion genetic diagnosis (PGD) is currently not allowed. To obtain PGD approval, Ministry of Health requires demonstration of competence and safety through well designed research studies. To this end, we designed a prospective study to evaluate survival rate…	2012	2012	Reproductive BioMedicine Online	24	SUPPL. 2	S55	10.1016/S1472-6483%2812%2960241-7
521	Chromosome abnormalities identified by comparative genomic hybridization in embryos from women with repeated implantation failure	Voullaire, L.; Wilton, L.; McBain, J.; Callaghan, T.; Williamson, R.	Using comparative genomic hybridization, we have detected chromosome abnormality in 76/126 (60%) single blastomeres biopsied prior to implantation from embryos from 20 women with repeated implantation failure following IVF. The abnormalities detected included aneuploidy for one or two chromosomes [32/126 (25%)] and complex chromosomal abnormality [37/126 (29%)]. Most of the chromosomes involved i…	2002	2002	Molecular human reproduction	8	11	1035-41
522	Comparative genomic hybridization on single cells	Voullaire, Lucille; Wilton, Leeanda	Comparative genomic hybridization (CGH) is a molecular cytogenetic technique developed for the analysis of chromosome imbalance in tumors and constitutional chromosome abnormalities. It is based on the analysis of genomic DNA and has the advantage over conventional karyotyping in that it does not require that metaphase chromosomes be obtained from the test material. The application of CGH to sing…	2007	2007	Methods in molecular medicine	132		101-15
523	Reliable detection of subchromosomal deletions and duplications using cell-based noninvasive prenatal testing	Vossaert, Liesbeth; Wang, Qun; Salman, Roseen; Zhuo, Xinming; Qu, Chunjing; Henke, David; Seubert, Ron; Chow, Jennifer; U'Ren, Lance; Enright, Brennan; Stilwell, Jackie; Kaldjian, Eric; Yang, Yaping; Shaw, Chad; Levy, Brynn; Wapner, Ronald; Breman, Amy; Van den Veyver, Ignatia; Beaudet, Arthur	Objective: To gather additional data on the ability to detect subchromosomal abnormalities of various sizes in single fetal cells isolated from maternal blood, using low-coverage shotgun next-generation sequencing for cell-based noninvasive prenatal testing (NIPT).Method: Fetal trophoblasts were recovered from approximately 30Â mL of maternal blood using maternal white blood cell depletion, densi…	2018	2018	Prenatal Diagnosis	38	13	1069-1078	10.1002/pd.5377
524	Single circulating trophoblast testing provides a new window for detecting placental mosaicism	Vossaert, L.; Wang, Q.; Salman, R.; Mahony, W.; McCombs, A.; Patel, V.; Qu, C.; Liu, P.; Shaw, C.; Levy, B.; Wapner, R.; Bi, W.; Breman, A.; Van Den Veyver, I.; Beaudet, A.	Objectives: Confined placental mosaicism (CPM) and true fetal mosaicism are known to occur in human pregnancy. Mosaicism, mostly CPM, is detected with cell-free DNA-based noninvasive prenatal testing (NIPT), but there is limited information with cell-based NIPT. We here describe our experience with CPM cases performing our single circulating trophoblast (SCT) testing assay. Method(s): We have bee…	2020	2020	Prenatal Diagnosis	40	Supplement 1	94	10.1002/pd.5625
525	Single circulating trophoblast testing for prenatal diagnosis at early gestational age and for multiple pregnancies	Vossaert, L.; Wang, Q.; Salman, R.; Mahony, W.; McCombs, A.; Lang, B.; Patel, V.; Qu, C.; Liu, P.; Shaw, C.; Wapner, R.; Bi, W.; Breman, A.; Van Den Veyver, I.; Beaudet, A.	Objectives: Cell-based noninvasive prenatal testing as a novel form of prenatal diagnosis has been explored for many years. We have developed a Single Circulating Trophoblast (SCT) testing method for the analysis of trophoblasts from maternal blood during the late 1st/early 2nd trimester to reliably detect >=1 Mb fetal copy number variants (CNV) (PMID27616633, 27761919). We have investigated the …	2020	2020	Prenatal Diagnosis	40	Supplement 1	2025-12-13	10.1002/pd.5624
526	Preimplantation genetic testing of monogenic diseases and aneuploidies using single blastocyst biopsy approach	Volozonoka, L.; Perminovs, D.; Korejeva, L.; Kempa, I.; Miskova, A.; Terna, O.; Fodina, V.	Introduction: Preimplantation genetic testing (PGT) protocol development is challenging due to amplification failure, DNA contamination and allele dropout (ADO) risk. Improvements are achieved through combining direct and indirect testing, performing whole genome amplification (WGA), excluding aneuploidies for single gene disorder PGT. The aim of study was to develop robust and affordable protoco…	2019	2019	European Journal of Human Genetics	26	Supplement 1	163	10.1038/s41431-018-0247-7
527	Only a minority of sex chromosome abnormalities are detected by a national prenatal screening program for Down syndrome	Viuff, Mette Hansen; Stochholm, Kirstine; Uldbjerg, Niels; Nielsen, Birgitte Bruun; Gravholt, Claus HÃ¸jbjerg	Study Question: How does a national prenatal screening program for Down syndrome (DS) perform in detecting sex chromosome abnormalities (SCAs)-Turner syndrome (TS), Klinefelter syndrome, 47,XXX and 47,XYY syndromes.Summary Answer: The SCA detection rate resulting from DS screening was below 50% for all four groups of SCAs.What Is Known Already: The detection rates of SCAs are higher in countries …	2015	2015	Human Reproduction	30	10	2419-2426	10.1093/humrep/dev192
528	Preimplantation genetic diagnosis in early pregnancy loss	Vitez, Sally F.; Forman, Eric J.; Williams, Zev	Miscarriage is a frequent outcome seen in obstetrics with 1 in 5 pregnancies ending in an early pregnancy loss. Aneuploidy is the most significant single factor affecting early pregnancy failure and miscarriage. The risk of aneuploidy increases significantly with increasing maternal age. There has been tremendous advancement in technology that has made preimplantation genetic testing for aneuploi…	2019	2019	Seminars in perinatology	43	2	116-120	10.1053/j.semperi.2018.12.009
529	Is there a role for assisted reproductive technology in recurrent miscarriage?	Vissenberg, R.; Goddijn, M.	Unexplained recurrent miscarriage (RM) is a significant health problem for which no effective treatment is available yet. In only 50% of couples with RM a cause can be found. In clinical practice, a frequently asked question is whether assisted reproductive technology (ART) is a treatment option. The scientific rationale and the chances of success for ART in couples with unexplained RM are still …	2011	2011	Seminars in Reproductive Medicine	29	6	548-556	10.1055/s-0031-1293208
530	Mosaic embryos - a comprehensive and powered analysis of clinical outcomes	Viotti, M.; Victor, A.; Brake, A.; Munne, S.; Barnes, F.; Zouves, C.	Objective: To perform the largest analysis of mosaic embryo transfers to date, in order to achieve adequate power of analysis when evaluating which characteristics of mosaicism affect clinical outcomes. Design(s): Compiled analysis of data from multiple participating clinics. Material(s) and Method(s): We collected clinical outcome data (implantation, ongoing pregnancy, birth) for transferred emb…	2019	2019	Fertility and Sterility	112	3 Supplement	e33	10.1016/j.fertnstert.2019.07.217
531	14. MOSAIC EMBRYO TRANSFERS - A COMPILED ANALYSIS OF PUBLISHED DATA	Viotti, M.	Introduction: Modern PGT-A methods make it possible to identify mixes of aneuploid and euploid cells in trophectoderm biopsies. In such instances the source embryos are classified as mosaic. IVF clinics must decide whether those samples should be considered for transfer. Different groups have published their observations on mosaic embryo transfers. We provide a comprehensive review of those repor…	2019	2019	Reproductive BioMedicine Online	39	Supplement 1	e23	10.1016/j.rbmo.2019.04.049
532	Are poor responders of advanced maternal age at higher risk for producing aneuploid embryos in vitro?	Vingris, L.; Setti, A. S.; Braga, D. P. A. F.; Figueira, R. C. S.; Iaconelli, A.; Pasqualotto, F. F.; Borges, E.	Introduction: Poor responders' management is one of the most difficult challenges to those carrying out assisted reproductive techniques (ART). Low follicular recruitment following ovarian stimulation may be observed in 9-24% of the ART cycles. Poor outcome after an initial low response cycle, regardless of the quality of embryos transferred or the age of the patient, suggests that embryos of goo…	2011	2011	Human Reproduction	26	SUPPL. 1		10.1093/humrep/26.s1.82
533	Is there a place for preimplantation genetic diagnosis screening in recurrent miscarriage patients?	Vidal, F.; Rubio, C.; Simon, C.; Gimenez, C.; Minguez, Y.; Pellicer, A.; Santalo, J.; Remohi, J.; Egozcue, J.	Chromosomal abnormalities are one of the factors known to interfere with normal embryo development; thus preimplantation genetic diagnosis (PGD) for chromosome anomalies may be a new tool for improving the pregnancy rate in selected groups of patients. Embryos from three groups of patients (control, aged and recurrent miscarriage patients) were screened by PGD using specific DNA probes for chromo…	2000	2000	Journal of reproduction and fertility. Supplement	55		143-6
534	FISH preimplantation diagnosis of chromosome aneuploidy in recurrent pregnancy wastage	Vidal, F.; Gimenez, C.; Rubio, C.; Simon, C.; Pellicer, A.; Santalo, J.; Egozcue, J.	PURPOSE: Our purpose was to detect aneuploidy for chromosomes 13, 16, 18, 21, 22, X, and Y in preimplantation embryos from patients with a history of unexplained recurrent miscarriage., METHODS: Three patients with a history of unexplained recurrent spontaneous abortion were included in this study. Embryos were biopsied at the eight-cell stage, individually fixed on slides, and processed for fluo…	1998	1998	Journal of assisted reproduction and genetics	15	5	310-3
535	Preimplantation diagnosis	Verlinsky, Y.; Kuliev, A.	PGD has become an established procedure in assisted reproduction practices and genetic services. The methods for PGD, including PB or blastomere biopsy, have no deleterious effect on pre- and postimplantation development. Current PGD experience includes thousands of clinical cycles performed for preimplantation gender determination for X-linked disorders, single gene defects, translocations, or c…	2001	2001	Infertility and Reproductive Medicine Clinics of North America	12	4	779-790
536	Preimplantation polar body diagnosis	Verlinsky, Y.; Kuliev, A.	Preimplantation polar body diagnosis makes it possible to detect and avoid genetic and chromosomal disorders before pregnancy. We have shown that the polar body biopsy does not affect fertilization and viability of the resulting embryos. Our present experience of polar body diagnosis includes 187 clinical cycles, performed for preimplantation diagnosis of cystic fibrosis, alpha-1-antitrypsin defi…	1996	1996	Biochemical and molecular medicine	58	1	2025-07-13
537	A simplified and efficient method for obtaining metaphase chromosomes from individual human blastomeres	Verlinsky, Y.; Evsikov, S.	OBJECTIVE: To develop a reliable and cost-effective technique for karyotyping single human blastomeres for preimplantation diagnosis of chromosomal translocations., DESIGN: Controlled laboratory study., SETTING: Preimplantation genetic diagnosis and IVF program, Reproductive Genetics Institute/IVF Illinois, Chicago, Illinois., PATIENT(S): Patients undergoing IVF and preimplantation genetic diagno…	1999	1999	Fertility and sterility	72	6	1127-33
538	Effectiveness of TESE/ICSI in patients with Klinefelter syndrome	Verkleij, R. A. J.; Verboon, Ch; Dohle, G.	The aim of this literature study is to evaluate the effectiveness of TESE/ICSI treatment in men with Klinefelter syndrome. We searched PubMed for English articles about Klinefelter syn-drome and intracytoplasmic sperm injection (ICSI), published between January 2000 and June 2007. Case reports were excluded. Data about the success rate of testicular sperm cell retrieval (TESE), parameters that pr…	2008	2008	Nederlands Tijdschrift voor Urologie	16	3	72-76
539	Clinical outcome of mild fetal ventriculomegaly	Vergani, Patrizia; Locatelli, Anna; Strobelt, Nicola; Cavallone, Maria; Ceruti, Patrizia; Paterlini, Giuseppe; Ghidini, Alessandro; Vergani, P.; Locatelli, A.; Strobelt, N.; Cavallone, M.; Ceruti, P.; Paterlini, G.; Ghidini, A.	Objective: Our purpose was to evaluate the outcome of fetuses with mild cerebral ventriculomegaly.Study Design: We prospectively collected all cases of mild cerebral ventriculomegaly (transverse diameter of the atrium of the cerebral lateral ventricles between 10 and 15 mm) diagnosed antenatally between January 1990 and December 1996. Associated ultrasonographic abnormalities including markers of…	1998	1998	American Journal of Obstetrics & Gynecology	178	2	218-222	10.1016/S0002-9378(98)80003-3
540	Retrospective analysis of the first 1,000 preimplantation genetic screening done in Hungary using array comparative genomic hybridization	Vereczkey, A.; Debreceni, D.; Csenki, M.; Schonleber, J.; Teglas, G.; Nanassy, L.; Gajdocsi, E.; Bathori, G.; Antal, F.	Preimplantation Genetic Screening (PGS) with array Comparative Genomic Hybridization (aCGH) is a widely spreading technique to improve the outcome of assisted reproduction. It refers to the screening of the chromosomes of embryos and oocytes for numerical chromosome errors. PGS is dedicated to increase the success of in vitro fertilization (IVF) cycles in women with advanced maternal age, or thos…	2014	2014	Chromosome Research	22	4	638	10.1007/s10577-014-9437-5
541	Introducing preimplantation genetic screening by array comparative genome hybridization in Hungary: Improving outcome of in vitro fertilization	Vereczeky, A.; Kosa, Z. S.; Savay, S.; Csenki, M.; Nanassy, L.; Dudas, B.; Domotor, Z. S.; Debreceni, D.	Study question: What aneuploidy patterns do the day three embryos of Hungarian patients undergoing in vitro fertilization (IVF) display? Summary answer: Our results show similar tendencies with previous observations at numerous points; most importantly, the higher the maternal age, lower the euploid/aneuploid ratio is. The occurrences of the monosomy and trisomy events in the examined embryos dec…	2013	2013	Human Reproduction	28	SUPPL. 1		10.1093/humrep/det220
542	Distribution patterns of segmental aneuploidies in human blastocysts identified by next-generation sequencing	Vera-Rodriguez, M.; Michel, C. E.; Mercader, A.; Bladon, A. J.; Rodrigo, L.; Kokocinski, F.; Mateu, E.; Al-Asmar, N.; Blesa, D.; Simon, C.; Rubio, C.	Objective To evaluate the ability of next-generation sequencing (NGS) to detect pure and mosaic segmental aneuploidies in trophectoderm biopsies and to identify distribution patterns in whole blastocysts. Design Validation study. Setting Reference laboratory. Patient(s) Seventy couples with known karyotypes who had undergone preimplantation genetic screening with diagnoses at the blastocyst stage…	2016	2016	Fertility and Sterility	105	4	1047	10.1016/j.fertnstert.2015.12.022
543	Evaluation of extracellular vesicles and gDNA from culture medium as a possible indicator of developmental competence in human embryos	Veraguas, Daniel; Aguilera, Constanza; Henriquez, Carlos; Velasquez, Alejandra E.; Melo-Baez, Barbara; Silva-Ibanez, Pedro; Castro, Fidel O.; Rodriguez-Alvarez, Lleretny	Human embryos generated in vitro have a high incidence of chromosomal abnormalities that negatively affect pregnancy rate. Embryos generated in vitro secrete extracellular vesicles (EVs) into the culture medium that could be used potentially as indicators of embryo competence. This research aimed to evaluate the concentration and size of EVs and their gDNA content as an indicator of developmental…	2020	2020	Zygote (Cambridge, England)			2025-01-12	10.1017/S0967199420000593
544	Results from a case-control study comparing mean aneuploidy rates and pregnancy outcomes in women with and without endometriosis undergoing in Vitro Fertilization (IVF) cycles	Venturella, R.; Vaiarelli, A.; Lico, D.; Cimadomo, D.; Rienzi, L.; Laura, B.; Gentile, C.; Alviggi, E.; Alfano, S.; D'Alessandro, P.; Zullo, F.; Conforti, A.; Ubaldi, F.	Study question: Do women with and without endometriosis undergoing IVF with Pre-implantation genetic test for aneuploidies (PGT-A) before blastocysts, transfer differ for aneuploidy rates and reproductive outcomes? Summary answer: Endometriosis patients do not differ from their age and MII obtained oocytes-matched healthy peers for mean aneuploidy rates and for, pregnancy outcomes in IVF cycles. …	2018	2018	Human Reproduction	33	Supplement 1		10.1093/humrep/33.Supplement_1.1
545	Is more better? A higher oocyte yield is independently associated with more day-3 euploid embryos after ICSI	Venetis, Christos A.; Tilia, Liza; Panlilio, Erin; Kan, Andrew	STUDY QUESTION: Is the number of oocytes retrieved after ovarian stimulation for ICSI independently associated with the number of day-3 euploid embryos (EE)?, SUMMARY ANSWER: A larger oocyte yield is independently associated with more day-3 EE, although the expected benefit decreases significantly with advancing age., WHAT IS KNOWN ALREADY: Although traditionally ovarian stimulation aims at colle…	2019	2019	Human reproduction (Oxford, England)	34	1	79-83	10.1093/humrep/dey342
546	Idiopathic recurrent pregnancy loss-role of pre implantation genetic screening	Vellanki, V. S.; Rao, D. G.; Mantravadi, K.	Study question: Is there a role for preimplantation genetic screening (PGS) in management of idiopathic recurrent pregnancy loss(RPL)? Summary answer: Considering high mean aneuploidy rate in young (<35years) women with RPL, PGS identifies euploid embryos for transfer resulting in better ongoing pregnancies and live births. What is known already: Chromosome abnormalities are extremely common in h…	2017	2017	Human Reproduction	32	Supplement 1
547	Efficiency of genetic preimplantation diagnosis for 24 chromosomes by FISH	Velilla, E.; Toro, E.; Colomar, A.; Chamosa, S.; Lopez-Teijon, M.; Fernandez, S.	OBJECTIVE: To establish the error rate of PGD for 24 chromosomes (PGD- 24) by FISH and compare it with the one of PGD for 9 chromosomes (PGD-9). DESIGN: Fifty-eight cycles of IVF-PGD-9 and 22 cycles of IVF-PGD-24 were performed due to: repeated abortions, advanced maternal age or genetic male factor. Altered or normal embryos that were either transferred or frozen on day+5 were fixed and analyzed…	2011	2011	Fertility and Sterility	96	3 SUPPL. 1	S224	10.1016/j.fertnstert.2011.07.862
548	Blastomere fixation techniques and risk of misdiagnosis for preimplantation genetic diagnosis of aneuploidy	Velilla, Esther; Escudero, Tomas; Munne, Santiago	One of the most critical steps in preimplantation genetic diagnosis (PGD) studies is the fixation required to obtain good fluorescence in-situ hybridization (FISH) nuclear quality without losing any of the cells analysed. Different fixation techniques have been described. The aim of this study was to compare three fixation methods (1, acetic acid/methanol; 2, Tween 20; 3, Tween 20 and acetic acid…	2002	2002	Reproductive biomedicine online	4	3	210-7
549	Advanced maternal age causes adverse programming of mouse blastocysts leading to altered growth and impaired cardiometabolic health in post-natal life	Velazquez, M. A.; Smith, C. G. C.; Smyth, N. R.; Osmond, C.; Fleming, T. P.	Study Question: Does advanced maternal age (AMA) in mice affect cardiometabolic health during post-natal life in offspring derived from an assisted reproduction technology (ART) procedure?Summary Answer: Offspring derived from blastocysts collected from aged female mice displayed impaired body weight gain, blood pressure, glucose metabolism and organ allometry during post-natal life compared with…	2016	2016	Human Reproduction	31	9	1970-1980	10.1093/humrep/dew177
550	Euploid embryos are far more likely to undergo blastulation than aneuploid embryos when based on single blastomere array Comparative Genomic Hybridization (CGH)	Vega, M.; Keltz, M.; Breborowicz, A.	Study question: Is blastulation rate associated with euploid embryo status? Summary answer: Euploid embryos appear to be three times more likely to undergo blastulation than aneuploid embryos among six to eight cell embryos undergoing blastomere biopsy and array CGH for Pregestational Genetic Screening (PGS). What is known already: Recent studies on trophoectoderm biopsies show a higher rate of e…	2013	2013	Human Reproduction	28	SUPPL. 1		10.1093/humrep/det164
551	Blastulation rates decline in a linear fashion from euploid to aneuploid embryos with single versus multiple chromosomal errors	Vega, M.; Breborowicz, A.; Sauerbrun, M.; Polosina, E.; Lederman, M.; McGovern, P.; Keltz, M.	INTRODUCTION: The association between blastulation and euploidy has been recently established. We reported this year, that euploid embryos on Comprohensive Chromosomal Screening (CCS) utilizing day 3 biopsy and array-Comparative Genomic Hybridization (aCGH) have superior blastulation rates. As most karyotyped spontaneous abortions have single chromosomal aneuploidies, we hypothesized that increas…	2014	2014	Reproductive Sciences	21	3 SUPPL. 1	416A	10.1177/1933719114528275
552	Blastulation rates decline in a linear fashion from euploid to aneuploid embryos with single versus multiple chromosomal errors	Vega, Mario; Breborowicz, Andrzej; Moshier, Erin L.; McGovern, Peter G.; Keltz, Martin D.	OBJECTIVE: To test the hypothesis that the blastulation rate is higher in euploid embryos than in aneuploid embryos as assessed by cleavage-stage biopsy with array-comprehensive genomic hybridization (aCGH)., DESIGN: Retrospective cohort study., SETTING: University-affiliated institution., PATIENT(S): Forty-one patients with 48 in vitro fertilization (IVF) cycles and 385 embryos that underwent cl…	2014	2014	Fertility and sterility	102	2	394-8	10.1016/j.fertnstert.2014.04.026
553	The demise of preimplantation genetic testing for aneuploidy (PGT-A) in Hungary and its effect on patient care	Varga, Karolina; Toth, Nikolett; Bogar, Eva B.; Csontos, Laszlo; Szabo, Katalin; Debreceni, Diana; Margittai, Eva; Csenki, Marianna; Vereczkey, Attila	Preimplantation genetic testing for aneuploidy (PGT-A) is a suitable technique to identify euploid embryos, which have the highest potential to implant, thus increase the chance of a healthy live birth. The main indications of PGT-A are advanced maternal age, repeated implantation failure, repeated miscarriages and severe male infertility. Several studies have already proven that testing embryos …	2019	2019	European journal of medical genetics	62	8	103669	10.1016/j.ejmg.2019.05.008
554	Comparative human blastocyst repeat vitrification (rVTF): Effect of device type (cryolock versus microSecure) by solution used (DMSO/EG versus Glycerol/EG) on post-warming viability	VanTol, R.; Zozula, S.; Waggoner, K.; Schiewe, M. C.	Objective: The VTF of human embryos has evolved into a highly reliable and efficient process in most ART laboratories worldwide, achieving over 99% survival and >70% implantation rates following blastocyst biopsy, cryopreservation and single euploid embryo transfer in our laboratory (see 2014-15 CDC Stats). Yet, substantial interlab variation still exists, primarily mediated by the introduction o…	2017	2017	Reproductive BioMedicine Online	35	Supplement 1	e2
555	What next for preimplantation genetic screening? High mitotic chromosome instability rate provides the biological basis for the low success rate	Vanneste, E.; Voet, T.; Melotte, C.; Debrock, S.; Sermon, K.; Staessen, C.; Liebaers, I.; Fryns, J. P.; D'Hooghe, T.; Vermeesch, J. R.	Preimplantation genetic screening is being scrutinized, as recent randomized clinical trials failed to observe the expected significant increase in live birth rates following fluorescence in situ hybridization (FISH)-based screening. Although these randomized clinical trials are criticized on their design, skills or premature stop, it is generally believed that well-designed and well-executed ran…	2009	2009	Human Reproduction	24	11	2679-2682	10.1093/humrep/dep266
556	Chromosome instability as a biological basis for the low success rate of preimplantation genetic screening	Vanneste, E.; Voet, T.; Ampe, M.; Konings, P.; Melotte, C.; Debrock, S.; Fryns, J. P.; Verbeke, G.; D'Hooghe, T.; Moreau, Y.; Vermeesch, J.	Introduction: Preimplantation genetic screening (PGS), also termed preimplantation genetic diagnosis with aneuploidy screening, is increasingly implemented in fertility centers worldwide. The rationale for PGS is based on the knowledge that the majority of chromosomal errors cause embryonic lethality. Selection of chromosomally normal embryos for transfer, might thus increase the live-birth rate …	2009	2009	Molecular Human Reproduction	24	SUPPL. 1		10.1093/humrep/dep767
557	Successful preimplantation genetic diagnosis is related to the number of available cumulus-oocyte complexes	Vandervorst, M.; Liebaers, I.; Sermon, K.; Staessen, C.; De Vos, A.; Van de Velde, H.; Van Assche, E.; Joris, H.; Van Steirteghem, A.; Devroey, P.	The inheritance pattern of monogenic inheritable disorders influences the proportion of unaffected embryos after preimplantation genetic diagnosis (PGD). We aimed to investigate the influence of the number of cumulus-oocyte complexes (COC) on the outcome after PGD. Eighty-four cycles of 47 couples were included in our analysis. All couples were at risk of transmitting autosomal recessive, autosom…	1998	1998	Human Reproduction	13	11	3169-3176	10.1093/humrep/13.11.3169
558	Non-invasive preimplantation genetic testing-aneuploidy screening (PGT-A) using spent culture medium (SCM)	Yeung, Q. S. Y.; Zhang, Y. X.; Chung, J. P. W.; Li, T. C.; Kong, G. W. S.; Choy, K. W.	Study question: Could the same genome profile be identified if spent culture media (SCM) instead of trophectoderm (TE) were used for aneuploidy screening (PGT-A)? Summary answer: PGT-A using SCM was capable but not as efficient as using TE in euploid identification. What is known already: By comprehensively screening all 24 chromosomes, PGT-A has been shown to increase implantation and ongoing pr…	2018	2018	Human Reproduction	33	Supplement 1		10.1093/humrep/33.Supplement_1.1
559	Using chromosomal status instead of embryo morphology for better outcomes - A local experience from Preimplantation Genetic Testing (PGT)	Yeung, Q. S. Y.; Kong, G. W. S.; Kwok, Y. K. Y.; Li, T. C.; Choy, K. W.	Introduction: Morphological assessment is widely used to select competent embryos. In recent years, PGT, in the form of aneuploidy screening, has been shown to improve implantation and clinical pregnancy rates in young and good prognosis patients. Its potential benefits in patients with other etiology have yet to be demonstrated. Objective(s): To audit our PGT program by (1) reviewing the morphol…	2017	2017	Journal of Obstetrics and Gynaecology Research	43	Supplement 1	154-155	10.1111/jog.13393
560	Ovum donation in an era of preimplantation genetic testing: How should we counsel patients?	Yerkes, S.; Sekhon, L.; Lee, J. A.; Daneyko, M.; Copperman, A. B.	OBJECTIVE: Next-generation sequencing (NGS) of embryos provides indepth analysis of the embryonic genome. Given the high age-related incidence of aneuploidy, patients undergoing autologous IVF today routinely use NGS to identify euploid embryos. For those utilizing donated oocytes, little data exists informing them of the risks and benefits of screening embryos prior to implantation. This study s…	2017	2017	Fertility and Sterility	108	3 Supplement 1	e100
561	The relationship between chromosomal mosaicism and maternal age in embryos TESTED WITH Next Generation Sequencing (NGS) platform	Yeoh, M. H.; Chen, J. J.; Sinthamoney, E.; Wong, P. S.	Introduction: Chromosomal mosaicism refers to the presence of two or more cell lines with a differentchromosome content in an individual or tissue sample. Besides aneuploidy, the use of highresolution NGS for Pre-implantation Genetic Diagnosis (PGS) detects the presence of mosaicism introphectoderm biopsies. The transfer of mosaic embryos has been shown to result in lowerimplantation rates and hi…	2019	2019	Reproductive BioMedicine Online	38	Supplement 1	e54	10.1016/j.rbmo.2019.03.087
562	Clinical outcome: the relationship between mosaicism and advanced maternal age with the use of Next Generation Sequencing (NGS)	Yeoh, M. H.; Chen, J. J.; Sinthamoney, E.; Wong, P. S.	Introduction: Chromosomal mosaicism refers to the presence of two or more cell lines with a different chromosome content in an individual or tissue sample. The implementation of high resolution NGS for PGS has provided more information that it is not only used for embryonic aneuploidy screening, butdetects the presence of mosaicism in trophectoderm biopsies. Recent studies have shown that transfe…	2019	2019	Reproductive BioMedicine Online	38	Supplement 1	e48	10.1016/j.rbmo.2019.03.078
563	Direct unequal cleavages: Cell stage onsets, embryo developmental potential and chromosomal abnormalities	Ye, Z.; Zaninovic, N.; Clarke, R.; Bodine, R.; Rosenwaks, Z.	Study question: To investigate cell stage occurrence, developmental potential, and chromosomal abnormalities in embryos displaying direct unequal cleavages (DUC). Summary answer: When identified correctly, direct unequal cleavages at early cell stages have a greater negative impact on subsequent embryo development than later stage onsets, and are correlated with a high incidence of chromosomal ab…	2013	2013	Human Reproduction	28	SUPPL. 1		10.1093/humrep/det210
564	Cri du chat syndrome after preimplantation genetic diagnosis for reciprocal translocation	Ye, Yinghui; Luo, Yuqin; Qian, Yuli; Xu, Chenming; Jin, Fan	OBJECTIVE: To report the first case of cri du chat syndrome after preimplantation genetic diagnosis (PGD) for reciprocal translocation., DESIGN: Case report., SETTING: In vitro fertilization center in a university affiliated hospital., PATIENT(S): A woman carrying a t(11;22)(q23;q11.2) translocation., INTERVENTION(S): Preimplantation genetic diagnosis was performed, and the woman became pregnant.…	2011	2011	Fertility and sterility	96	1	e71-5	10.1016/j.fertnstert.2011.04.080
565	Current controversies in prenatal diagnosis 2: for those women screened by NIPT using cell free DNA, maternal serum markers are obsolete	Yaron, Yuval; Hyett, Jon; Langlois, Sylvie	What's already known about this topic? Multiple studies have shown a strong association between abnormal levels of serum markers used for aneuploidy screening and adverse pregnancy outcomes.Despite this strong association, given a low detection rate and high false positive rate, the predictive accuracy of these biomarkers still falls short of the ideal for clinically useful screening tests. What …	2016	2016	Prenatal Diagnosis	36	13	1167-1171	10.1002/pd.4944
566	Euploidy rate of day 7 blastocysts derived from in vitro fertilisation (IVF)	Yap, W. Y.; Lee, C. S. S.; Lim, Y. X.; Siew, S. C.	Introduction: Generally human embryos are cultured up to Day 6 and embryos that do not develop into utilisable blastocysts (assessed with Gardner's grading system) are discarded at the end of Day 6. Occasionally, blastocyst culture is extended to Day 7 to further observe the development of slow growing blastocysts. These Day 7 blastocysts with at least fair graded inner cell mass and trophectoder…	2018	2018	Reproductive BioMedicine Online	36	Supplement 1	e30
567	Detection of Mosaicism in Blastocyst using High Resolution Next Generation Sequencing Preimplantation Genetic Screening (hr-NGS)	Yap, W. Y.; Lee, C. S. S.; Chan, C. W.; Lim, Y. X.	Introduction: Preimplantation Genetic Screening (PGS) has been increasingly used to screen for aneuploidy in IVF to improve clinical outcomes. Chromosomal mosaicism is reported to be commonly found in blastocysts, and it requires a PGS system with high resolution to distinguish mosaicism from euploid blastocysts. Currently, with the implementation of high resolution Next Generation Sequencing (hr…	2019	2019	Reproductive BioMedicine Online	38	Supplement 1	e22-e23	10.1016/j.rbmo.2019.03.038
568	Copy number variation sequencing for diagnosis of chromosome abnormalities in pre-implantation embryos	Yao, Y.; Wang, L.; Cram, D. S.	OBJECTIVE: Our hypothesis is that a massively parallel shot gun sequencing based method could provide higher resolution chromosome copy number variation (CNV) testing at a cost more acceptable for preimplantation genetic diagnosis. DESIGN: Whole Genome Amplification (WGA) products from 9 known and 14 blinded samples previously diagnosed with different chromosome abnormalities by array comparative…	2014	2014	Fertility and Sterility	102	3 SUPPL. 1	e184	10.1016/j.fertnstert.2014.07.619
569	Selection of euploid blastocysts for cryopreservation with array comparative genomic hybridization (aCGH) results in increased implantation rates in subsequent frozen and thawed embryo transfer cycles	Yang, Z.; Salem, S. A.; Liu, X.; Kuang, Y.; Salem, R. D.; Liu, J.	Background: In assisted reproductive treatments, embryos remaining after fresh embryo transfer are usually selected for cryopreservation based on traditional morphology assessment. Our previous report has demonstrated that array comparative genomic hybridization (aCGH) screening for IVF patients with good prognosis significantly improves clinical and ongoing pregnancy rates in fresh embryo transf…	2013	2013	Molecular Cytogenetics	6	1	32	10.1186/1755-8166-6-32
570	Selecting single blastocysts for transfer with next-generation sequencing significantly improves ongoing pregnancy rates for IVF patients: Results from a randomized pilot study	Yang, Z.; Lin, J.; Zhang, J.; Ieong, K.; Kuang, Y.; Liu, J.	Study question: Can next-generation sequencing (NGS) be used efficiently for selecting single blastocysts for transfer in patients undergoing IVF treatments? Summary answer: Our data demonstrate that selection of single blastocysts for transfer with NGS screening results in significantly higher clinical and ongoing pregnancy rates for IVF patients. What is known already: Early randomized clinical…	2016	2016	Human Reproduction	31	Supplement 1		10.1093/humrep/31.Supplement_1.1
571	Randomized comparison of next-generation sequencing and array comparative genomic hybridization for preimplantation genetic screening: a pilot study	Yang, Zhihong; Lin, James; Zhang, John; Fong, Wai Ieng; Li, Pei; Zhao, Rong; Liu, Xiaohong; Podevin, William; Kuang, Yanping; Liu, Jiaen	BACKGROUND: Recent advances in next-generation sequencing (NGS) have provided new methods for preimplantation genetic screening (PGS) of human embryos from in vitro fertilization (IVF) cycles. However, there is still limited information about clinical applications of NGS in IVF and PGS (IVF-PGS) treatments. The present study aimed to investigate the effects of NGS screening on clinical pregnancy …	2015	2015	BMC medical genomics	8		30	10.1186/s12920-015-0110-4
572	Selection of competent blastocysts for transfer by combining time-lapse monitoring and array CGH testing for patients undergoing preimplantation genetic screening: a prospective study with sibling oocytes	Yang, Z.; Zhang, J.; Salem, S. A.; Liu, X.; Kuang, Y.; Salem, R. D.; Liu, J.	BACKGROUND: Recent advances in time-lapse monitoring in IVF treatment have provided new morphokinetic markers for embryonic competence. However, there is still very limited information about the relationship between morphokinetic parameters, chromosomal compositions and implantation potential. Accordingly, this study aimed at investigating the effects of selecting competent blastocysts for transf…	2014	2014 Jun 22	BMC Med Genomics	7		38	10.1186/1755-8794-7-38
573	Randomized comparison of next-generation sequencing and array comparative genomic hybridization for preimplantation genetic screening: A pilot study	Yang, Z.; Zhang, J.; Lin, J.; Fong, W.; Ieong, K.; Li, P.; Zhao, R.; Liu, X.; Kuang, Y.; Michel, C.; Salem, R.; Liu, J.	Study question: Can next-generation sequencing (NGS) be used efficiently for preimplantation genetic screening (PGS) of embryos from IVF patients with clinical indications of recurrent pregnancy loss (RPL), recurrent implantation failure (RIF) and previous aneuploid conceptions (PAC) in a clinical setting? Summary answer: This is the first randomized clinical study on the efficiency of NGS for pr…	2015	2015	Human Reproduction	30	SUPPL. 1		10.1093/humrep/30.Supplement-1.1
574	Selection of a single chromosomally normal blastocyst for transfer by array CGH screening of 24 chromosomes of trophectoderm cells derived from blastocyst biopsy within 24 hours	Yang, Z.; Liu, J.; Salem, S.; Salem, R. D.	OBJECTIVE: Previous studies demonstrate that array CGH (aCGH) screening of 24 chromosomes is a reliable method for aneuploidy screening. However, there is limited data regarding selection of a single euploid blastocyst for transfer in a fresh cycle using aCGH screening to reduce multiple pregnancies. The objective of present study was to evaluate the effect of selecting a single euploid blastocys…	2011	2011	Fertility and Sterility	96	3 SUPPL. 1	S226-S227	10.1016/j.fertnstert.2011.07.870
575	An array cgh studyon relationship between blastocyst morphology, ploidy and implantation	Yang, Z.; Liu, J.; Salem, S.; Liu, X.; Sills, S.; Salem, R.	Objective: To investigate the relationship between blastocyst morphology, ploidy and implantation. Design(s): A randomized study. Material(s) and Method(s): Good prognosis patients undergoing single embryo transfer were offered enrollment in the study with informed consents. Patients were randomized into two groups: Patients in Group A (n=55) had their blastocysts graded into 1 (low quality) to 6…	2012	2012	Fertility and Sterility	98	3 SUPPL. 1	S138	10.1016/j.fertnstert.2012.07.509
576	Preimplantation genetic screening of blastocysts by multiplex qPCR followed by fresh embryo transfer: Validation and verification	Yang, Y. S.; Chang, S. P.; Chen, H. F.; Ma, G. C.; Lin, W. H.; Lin, C. F.; Tsai, F. P.; Wu, C. H.; Tsai, H. D.; Lee, T. H.; Chen, M.	Background: Aneuploidy is an important etiology of implantation failure and quantitative real-time polymerase chain reaction (qPCR) seems a promising preimplantation genetic screening (PGS) technology to detect aneuploidies. This verification study aimed at verifying the impact on reproductive outcomes in in vitro fertilization (IVF) cycles using fresh embryo transfer (FET) in which the embryos w…	2015	2015	Molecular Cytogenetics	8	1	49	10.1186/s13039-015-0140-9
577	Rapid prenatal diagnosis of trisomy 21 by polymerase chain reaction- associated analysis of small tandem repeats and S100B in chromosome 21	Yang, Y. H.; Kim, I. K.; Oh, S. H.; Kim, C. K.; Kim, J. Y.	OBJECTIVES: The incidence of Down syndrome increases with maternal age and a rapid and accurate method for prenatal diagnosis is a necessity. This study was devised to evaluate and compare the methods for detecting trisomy 21 by polymerase chain reaction (PCR)-associated analysis of small tandem repeats (STR) of D21S11 and semiquantitative analysis of S100B of chromosome 21. METHODS: PCR was perf…	1998	1998 Nov	Fetal Diagn Ther	13	6	361-6	10.1159/000020870
578	Clinical outcome of pregnancies with the prenatal double bubble sign - a five-year experience from one single centre in mainland China	Yang, Yu; He, Ping; Li, Dong-Zhi	The aim of this study was to describe the risk of aneuploidy, associated structural anomalies and clinical outcome in pregnancies with the prenatal double bubble sign. A retrospective study on ultrasound reports and pregnancy outcomes was performed in 71 foetuses with double bubble sign, who were examined at the Guangzhou Women and Children Medical Center during a five-year period. Forty-nine pat…	2018	2018	Journal of Obstetrics & Gynaecology	38	2	206-209	10.1080/01443615.2017.1342230
579	Correlation between chromosomal distribution and embryonic findings on ultrasound in early pregnancy loss after IVF-embryo transfer	Yan, Ouyang; Yueqiu, Tan; Yan, Yi; Fei, Gong; Ge, Lin; Xihong, Li; Guangxiu, Lu; Ouyang, Yan; Tan, Yueqiu; Yi, Yan; Gong, Fei; Lin, Ge; Li, Xihong; Lu, Guangxiu	Study Question: Do early pregnancy losses (EPLs) with and without embryos differ in chromosomal distributions?Summary Answer: The chromosomal abnormality rate is significantly higher in miscarriages with embryos than without after in vitro fertilization (IVF)-embryo transfer.What Is Known Already: Chromosomal abnormalities are the main causes of EPLs, the rate of which is up to 24-30% in the IVF …	2016	2016	Human Reproduction	31	10	2212-2218	10.1093/humrep/dew201
580	Evaluation of reproductive function of the women with advanced age	Yalcin, O. T.; Hassa, H.; Zeytinoglu, S.	Currently most of the women in developed countries postpone their first pregnancies to late reproductive periods. When decrease in fertility with increased age is taken into account, infertility becomes a significant problem in these periods. Ovarian dysfunction is reported to be the main responsible factor for the decrease in fertility in advanced age. The age of the women is an important indica…	1997	1997	Jinekoloji ve Obstetri Bulteni	6	3	118-127
581	Hot topic: Preimplantation aneuploidy screening	Yakin, K.; Urman, B.	Preimplantation genetic screening (PGS) is a technique that has been introduced into clinical practice to screen and eliminate aneuploid embryos form transfer with the intention to improve implantation rates and decrease pregnancy wastage. Although practiced widely throughout the world the PGS unfortunately has been adopted without being subjected to rigorous scientific validation. Data from rece…	2009	2009	Turk Jinekoloji ve Obstetrik Dernegi Dergisi	6	1	19-26
582	What next for preimplantation genetic screening? A clinician's perspective	Yakin, Kayhan; Urman, Bulent	Preimplantation genetic screening (PGS) is a technique that has been introduced into clinical practice to screen and eliminate aneuploid embryos from transfer with the intention to improve implantation rates and decrease pregnancy wastage. Although practiced widely throughout the world, PGS unfortunately has been adopted without being subjected to rigorous scientific validation. Data from recent …	2008	2008	Human reproduction (Oxford, England)	23	8	1686-90	10.1093/humrep/den241
583	Isolated absence of nasal bone in 1 fetus in a dizygotic pregnancy after in vitro fertilization: A case report	Xun, Zeng; Xiaohong, Li; Lang, Qin; Wei, Huang; Song, Jin; Haiyan, Yu; Zeng, Xun; Li, Xiaohong; Qin, Lang; Huang, Wei; Jin, Song; Yu, Haiyan	Rationale: During ultrasound prenatal screening, absence of the fetal nasal bone is used as a marker for common aneuploidies in singleton pregnancies. However, its application in multiple pregnancies is less sensitive and more challenging owing to difficulties in obtaining adequate views of the fetal face.Patient Concerns: A 38-year-old woman with dichorionic-diamniotic (DCDA) pregnancy and a his…	2020	2020	Medicine	99	40	2025-01-03	10.1097/MD.0000000000022558
584	[Sperm sex chromosome analysis and preimplantation genetic diagnosis of patients with sex chromosome anomalies]	Xu, Y. W.; Ren, X. L.; Zhou, C. Q.; Li, H. P.; Liu, Y.; Zhang, M. F.; Zhuang, G. L.	OBJECTIVE: To investigate the constitution of abnormal spermatozoa from patients with sex chromosome anomalies. METHODS: Triple color fluorescence in situ hybridization (FISH) was used to determine the sex chromosome constitution of spermatozoa from three patients with sex chromosome anomalies (case 1:46,XY/47,XXY, case 2:45,XO/46,X,Yqh-, case 3:47,XXY). The preimplantation genetic diagnosis (PGD…	2006	2006 Aug	Zhonghua Yi Xue Yi Chuan Xue Za Zhi	23	4	431-3
[truncated: 2,784 more rows]
