# Supplementary material for: A systematic review and meta-analysis of the diagnostic accuracy after preimplantation genetic testing for aneuploidy
Source: PLoS One. 2025 May 14;20(5):e0321859. doi: 10.1371/journal.pone.0321859 (PMC12077728; doi:10.1371/journal.pone.0321859)
Supplement: S7 File — (ZIP) [file pone.0321859.s016.zip › Included studies.xlsx]

## Sheet: Sheet1
Study	Data extractor	Data extractor
Arrach N 201415	Vanessa Bacal	Urvi Rana
Daina G 201516	Vanessa Bacal	Urvi Rana
Garcia-Pascual CM 202017	Vanessa Bacal	Urvi Rana
Gole J 201618	Vanessa Bacal	Urvi Rana
Goodrich D 201619	Vanessa Bacal	Urvi Rana
Goodrich D 201720	Vanessa Bacal	Angela Li
Johnson DS 201021	Vanessa Bacal	Angela Li
Mamas T 201022	Vanessa Bacal	Urvi Rana
Marin D 201723	Vanessa Bacal	Urvi Rana
Marin D 201724	Vanessa Bacal	Angela Li
Popovic M 201825	Vanessa Bacal	Angela Li
Rius M 201026	Vanessa Bacal	Angela Li
Spinella F 201827	Vanessa Bacal	Angela Li
Treff NR 201028	Vanessa Bacal	Angela Li
Treff NR 201229	Vanessa Bacal	Angela Li
Treff NR 201930	Vanessa Bacal	Angela Li
Walters-Sen L 202231	Vanessa Bacal	Angela Li
Wang L 201432	Vanessa Bacal	Angela Li
Warren K 201933	Vanessa Bacal	Angela Li
Xia J 201734	Vanessa Bacal	Angela Li
Xia Y 202435	Vanessa Bacal	-
Zhang C 201436	Vanessa Bacal	Angela Li
Zimmerman RS 201837	Vanessa Bacal	Angela Li
Brezina PR 201238	Vanessa Bacal	Urvi Rana
Chavli EA 202239	Vanessa Bacal	-
Chen J 202140	Vanessa Bacal	Angela Li
Chen L 202141	Vanessa Bacal	Angela Li
Chuang T-H 201842	Vanessa Bacal	Urvi Rana
Franco JG 202343	Vanessa Bacal	-
Friedenthal J 202144	Vanessa Bacal	Angela Li
Garrisi G 201645	Vanessa Bacal	Urvi Rana
Girardi L 202046	Vanessa Bacal	Urvi Rana
Gleicher N 20167	Vanessa Bacal	Urvi Rana
Grkovic S 202247	Vanessa Bacal	Angela Li
Gui B 201648	Vanessa Bacal	Urvi Rana
Hruba M 201849	Vanessa Bacal	Urvi Rana
Huang J 201750	Vanessa Bacal	Urvi Rana
Huang L 201951	Vanessa Bacal	Urvi Rana
Kaimonov V 201952	Vanessa Bacal	Urvi Rana
Kuznyetsov V 201853	Vanessa Bacal	Urvi Rana
Lawrenz B 201954	Vanessa Bacal	Urvi Rana
Lee R 202255	Vanessa Bacal	-
Li X 202156	Vanessa Bacal	Angela Li
Lin P-Y 202057	Vanessa Bacal	Urvi Rana
Liu J 201258	Vanessa Bacal	Angela Li
Lledo B 202159	Vanessa Bacal	Angela Li
McCarty K 202260	Vanessa Bacal	-
Mir P 201661	Vanessa Bacal	Angela Li
Navratil R 202062	Vanessa Bacal	Angela Li
Orvieto R 20166	Vanessa Bacal	Angela Li
Ou Z 202063	Vanessa Bacal	Angela Li
Popovic M 201964	Vanessa Bacal	Angela Li
Rubio C 202065	Vanessa Bacal	Angela Li
Sachdev NM 202066	Vanessa Bacal	Angela Li
Shitara A 202167	Vanessa Bacal	Angela Li
Takahashi H 202168	Vanessa Bacal	Angela Li
Tobler KJ 201569	Vanessa Bacal	Angela Li
Tsuiko O 201870	Vanessa Bacal	Angela Li
Victor AR 201971	Vanessa Bacal	Angela Li
Wu L 202172	Vanessa Bacal	Angela Li
Yin B 202173	Vanessa Bacal	Angela Li
Aharon D 202274	Vanessa Bacal	-
Barad DH 202275	Vanessa Bacal	Angela Li
Besser AG 201976	Vanessa Bacal	Urvi Rana
Chamayou S 201577	Vanessa Bacal	Urvi Rana
Chen D 202078	Vanessa Bacal	Urvi Rana
Fernandez Sanguino A79	Vanessa Bacal	-
Friedenthal J 20204	Vanessa Bacal	Urvi Rana
Gao Y 202280	Vanessa Bacal	-
Hu X 202481	Vanessa Bacal	-
Huang C 202282	Vanessa Bacal	Angela Li
Huang J 201583	Vanessa Bacal	Urvi Rana
Katz-Jaffe M 202384	Vanessa Bacal	-
Kim JG 202185	Vanessa Bacal	Angela Li
Klimczak AM 202086	Vanessa Bacal	Urvi Rana
Luo KL 201587	Vanessa Bacal	Urvi Rana
Ma GC 201688	Vanessa Bacal	Angela Li
Ma X 202189	Vanessa Bacal	Angela Li
Maxwell SM 20165	Vanessa Bacal	Angela Li
Morales Sabater R 202390	Vanessa Bacal	-
Mykytenko D 201891	Vanessa Bacal	Urvi Rana
Ou Z 202292	Vanessa Bacal	-
Pozzoni M 202293	Vanessa Bacal	-
Rubino P 201894	Vanessa Bacal	Angela Li
Ruttanajit T 201695	Vanessa Bacal	Angela Li
Satirapod C 201996	Vanessa Bacal	Angela Li
Scott RT 201297	Vanessa Bacal	Angela Li
Shen X 201998	Vanessa Bacal	Angela Li
Spinella F 202399	Vanessa Bacal	Angela Li
Tan Y 2014100	Vanessa Bacal	Angela Li
Tao X 2020101	Vanessa Bacal	Angela Li
Tiegs AW 2016102	Vanessa Bacal	Angela Li
Tiegs AW 2021103	Vanessa Bacal	Angela Li
Treff NR 2011104	Vanessa Bacal
Vesela K 2019105	Vanessa Bacal	Angela Li
Victor AR 2019106	Vanessa Bacal	Angela Li
Volozonoka L 2018107	Vanessa Bacal	Angela Li
Wang J 2018108	Vanessa Bacal	Angela Li
Wang J 2023109	Vanessa Bacal	-
Wang Y 2021110	Vanessa Bacal	Angela Li
Wang Y 2023111	Vanessa Bacal	-
Wells D 2009112	Vanessa Bacal	Angela Li
Werner MD 2014113	Vanessa Bacal	Angela Li
Wiltshire AM 2021114	Vanessa Bacal	Angela Li
Yang J 2021115	Vanessa Bacal	Angela Li
Yao Z 2023116	Vanessa Bacal	-
Zhai F 2022117	Vanessa Bacal	-
Zhang L 2019118	Vanessa Bacal	Angela Li
Zhang S 2017119	Vanessa Bacal	Angela Li
Zhang S 2019120	Vanessa Bacal	Angela Li
Zhang S 2021121	Vanessa Bacal	Angela Li
Zhang YX 2020122	Vanessa Bacal	Angela Li
Zhou Z 2018123	Vanessa Bacal	Angela Li
*Date of extraction unavailable

## Sheet: Sheet2
Study	Publication type	Country	Cell type	Origin of cell line	Karyotype of cell lines	Index test: Method of aneuploidy detection	Method of aneuploidy detection in reference standard
Arrach N 201415	Conference abstract	USA	Not described	Not described	10 well-characterized cell lines (XO, XXX, XXY, XYY) with 5 control XY, XX	Array CGH and NGS	Not described
Daina G 201516	Full text	Spain	Fibroblasts	Coriell Cell Repository	47,XY,+13; 48,XY,+16,+21; 48,XXX,+18; 47,XY,+15	CGH	Not described
Garcia-Pascual CM 202017	Full text	Spain	Not described	Coriell Cell Repository	9 cell lines consisting of 4-6 cells) had aneuploidies in chromosome 8, 9, 13, 18, 21, X0, XXX, XXY, XYY and normal XX and XY karyotypes (11 cell lines)	NGS	Not described
Gole J 201618	Conference abstract	USA	Fibroblasts	Not described	47,XY,+9; 47,XY,+13; 47,XX,+18; 47,XY,+21; 47,XXY; 47,XYY; 46,XX; 46,XY	NGS	G-banding-derived karyotypes
Goodrich D 201619	Full text	USA	Fibroblasts	Coriell Cell Repository	46,XX; 47,XY,+18; 47,XY,+15; 47,XY,+13	qPCR and NGS	Not described
Goodrich D 201720	Full text	USA	Not described	Coriell Cell Repository	46,XX,del(5)(p15.1).ish del(5)(p15.33p15.1) (D5S23-).arr 5p15.33p15.1(68519-16362247)x1); 46,XY,del(4)(p15.2).arr 4p16.3p15.2(55665- 25591051)x1	NGS and SNP microarray	Not described
Johnson DS 201021	Full text	USA	Buccal cells, semen, adult blood, immortalized cell lines	Not described	T21 cells and euploid cells	SNP microarray	Metaphase karyotype
Mamas T 201022	Conference abstract	UK	Ovarian epithelial cells	Not described	Not described	Array CGH	Not described
Marin D 201723	Conference abstract	USA	Not described	Not described	47,X?,+13/47,X?,+15; 46 XX/47,X?,+18	NGS	Not described
Marin D 201724	Full text	USA	Fibroblasts	Coriell Cell Repository	46,XY;48,XY,+16, +21	PCR	Karyotype
Popovic M 201825	Full text	Belgium	Lymphocytes	Coriell Cell Repository	47,XY,+21; 46,XX,del(18)(q22.1q23); 46,XX,del(1)(p36.33p36.22)	NGS	Not described
Rius M 201026	Full text	Spain	Fibroblasts	Coriell Cell Repository	47,XY,+13; 47,XY,+15; 48,XY,+16,+21; 48,XY,+2,+21; 47,XY,+9; 48,XXX,+18	CGH	Not described
Spinella F 201827	Full text	Italy	Fetal cells	Amniotic fluid	47,XX,+18; 47,XX,+21	Array CGH and NGS	Conventional karyotype and array CGH
Treff NR 201028	Full text	USA	Lymphocytes	Coriell Cell Repository	47,XY,+9; 47,XY,+18; 45,XX,-21; 47,XY,+15; 47,XX,+8; 48,XY,+16,+21; 47,XXX; 47,XY,+13; 46,XX	SNP microarray	Not described
Treff NR 201229	Full text	USA	Fibroblasts and lymphocytes	Coriell Cell Repository	47,XY,+9; 47,XY,+13; 47,XX+8[75]/46XX,+8,dic(14;21)(14qter > 14p 13::21p13 > 21qter[25]); 48,XY,+16,+21[45]/47,XY,+21[5]; 46,XY; 47,XX+21[21]/47,XX,+21,t(21;22)(q22;q13)[29]; 46,XX; 46,XY; 4,XY,+12[48]/47,XY,+12,add(13)(q34)[52]	qPCR	Conventional karyotype (G-banding)
Treff NR 201930	Full text	USA	Not described	Coriell Cell Repository	49,XXXXY; 47,XYY; 47,XY,+18; 47,XY,+13; 47,XY,+15; 46,XX; 46,XY; 48,XY,+16,+21[45]47,XY,+21[5]; 47,XY,+9; 47,XX,+22; 46,X,(complex); 46,XY,der(11)t(1;11); 46,XY,t(1;11)balanced reference); 47,XXX,del(15q); 46,XY,del(11); 46,XY,del(7); 46,XX,t(1;11)(balanced reference); 47,XY,+der(13); 46,XX,del(5)(:p13 >qter); 44,XY,(complex)	SNP microarray	Not described
Walters-Sen L 202231	Full text	USA	Fibroblasts	Coriell Cell Repository	47,XY,+9; 47,XY,+13; 47,XX,+18; 47,XY,+21; 47,XXY; 47,XYY; 46,XX; 46,XY	NGS	Not described
Wang L 201432	Full text	China	Lymphocytes	Patient's peripheral blood	46,XX; 46,XY; 47,XY,+21	NGS	Karyotyping by Giemsa staining and G banding
Warren K 201933	Conference abstract	Australia	Lymphocytes	Coriell Cell Repository	47,XY,+15; 47,XX,+18; 48,XXY,+21; 46,XY; 46,XX	NGS	Not described
Xia J 201734	Conference abstract	China	Not described	Not described	Not described	NGS	Not described
Xia Y 202435	Full text	USA	Lymphocytes	Coriell Cell Repository	46,XX; 46,XY; 47,XY,+9; 47,XY+18, 47,XXX;	NGS	Not described
Zhang C 201436	Conference abstract	USA	Not described	Not described	Segmental loss (n=6), trisomy and monosomy imbalances (n=14), normal control (n=4)	NGS	Not described
Zimmerman RS 201837	Full text	USA	Not described	Coriell Cell Repository	47,XY,+22; 47,XY,+18; 47,XY,+13; 46,XX; 48XY,+16,+21; 47,XYY; 49,XXXXY; 45,XX,-21; 47,XY,+21; 47,XXX; 46,XY	NGS	Conventional G banding karyotype
